# Supplementary material for: From nuclear track characterization to machine learning based image classification in neutron autoradiography for boron neutron capture therapy
Source: PLoS One. 2023 Dec 21;18(12):e0293891. doi: 10.1371/journal.pone.0293891 (PMC10735019; doi:10.1371/journal.pone.0293891)
Supplement: S1 Dataset — Complete dataset of the original 22349 images represented by the aforementioned 36 parameters (mean, median, interquartile distance, standard deviation 5th percentile and 90th percentile of the track area, diameter, aspect ratio, roundness, heterogeneity and clumpiness distributions). This dataset also includes information of each image’s track density, corresponding label and name. (CSV) [file pone.0293891.s001.csv]

	mean_AREA	mean_ASPECT	mean_DIAMETRO	mean_ROUNDNESS	mean_HETEROGENEITY	mean_CLUMPINESS	per_5_AREA	per_5_ASPECT	per_5_DIAMETRO	per_5_ROUNDNESS	per_5_HETEROGENEITY	per_5_CLUMPINESS	median_AREA	median_ASPECT	median_DIAMETRO	median_ROUNDNESS	median_HETEROGENEITY	median_CLUMPINESS	per_90_AREA	per_90_ASPECT	per_90_DIAMETRO	per_90_ROUNDNESS	per_90_HETEROGENEITY	per_90_CLUMPINESS	DIC_AREA	DIC_ASPECT	DIC_DIAMETRO	DIC_ROUNDNESS	DIC_HETEROGENEITY	DIC_CLUMPINESS	std_AREA	std_ASPECT	std_DIAMETRO	std_ROUNDNESS	std_HETEROGENEITY	std_CLUMPINESS	Densidad	Aceptada	Nombre
0	39.55637583892617	1.3544251906040274	7.412326683221474	1.0475618973154361	0.4489579999328838	0.012459683154362414	5.5	1.0294175	3.2405605	1.0	0.0827625	0.0	37.0	1.193805	7.211102	1.0	0.18518520000000002	0.0	67.0	1.8259904999999998	10.53523	1.0947049999999998	0.9629629999999999	0.05480475	26.0	0.26960000000000006	2.0640410000000005	0.0	0.762069	0.0	27.49657409324762	0.5305325300914314	3.0890413506923617	0.18656544571239597	0.37623749517166577	0.03528025146389809	0.044330725060248134	1.0	BR1-147tum REF 08-15SNAP-000438-0028.txt
1	20.127056672760514	1.3340327376599606	5.356621513711151	1.013429393967093	0.5077399267824497	0.0025195479890310793	3.0	1.0	2.124504	1.0	0.047619	0.0	18.0	1.234168	5.286055	1.0	0.25	0.0	37.0	1.7320509999999998	7.5913045	1.0	1.0	0.0	16.0	0.2626620000000002	2.1889450000000004	0.0	0.7897436	0.0	12.877191658564902	0.4167709443326176	1.9539568964451726	0.0792902228755685	0.39352401062589476	0.013479635890408952	0.03254886793014192	1.0	BR1-147tum REF 08-15SNAP-234655-0010.txt
2	20.415962441314555	1.3487942187793391	5.405042467605633	1.0140991830985915	0.5218354573708923	0.0035302373708920197	2.5	1.0	2.062252	1.0	0.0	0.0	18.0	1.2404879999999998	5.3651599999999995	1.0	0.5	0.0	37.0	1.7320509999999998	7.615773	1.0	1.0	0.0	15.0	0.266543	2.1922289999999993	0.0	0.7904762000000001	0.0	13.971289428648289	0.3862006327235299	2.0575479384361848	0.08080940412275987	0.3957709007445104	0.015867476899861385	0.03168605516051293	1.0	BR1-147tum REF 08-15SNAP-234610-0007.txt
3	28.293668954996186	1.3445650175438575	6.358477556064076	1.0261207795575895	0.46414275629290547	0.005841232875667428	5.0	1.0105775	3.062957	1.0	0.07767715	0.0	26.0	1.205275	6.349838	1.0	0.1875	0.0	51.0	1.7320509999999998	8.485281	1.0	0.9705882	0.0	19.0	0.25057799999999997	2.148814	0.0	0.7797101999999999	0.0	17.686867344731215	0.45937346776871296	2.3143772950767247	0.11716345729366043	0.3852440744346936	0.021824570493820063	0.03900508762012436	1.0	BR1-147tum REF 08-15SNAP-000946-0036.txt
4	30.133757961783438	1.3065833917197445	6.541515372611463	1.0276146242038215	0.4353530634819536	0.006060077494692143	5.0	1.021405	3.1894175000000002	1.0	0.074074	0.0	28.0	1.2017675	6.4670155000000005	1.0	0.1797436	0.0	53.0	1.6877784999999998	8.485281	1.0	0.9666665999999999	0.0	19.0	0.21382299999999987	2.0021560000000003	0.0	0.7619048	0.0	18.89503766893361	0.3406119909828325	2.4414285771092046	0.13720149207409396	0.3780247853969128	0.02330258712899495	0.02802653893070721	1.0	BR1-147norm REF 08-15SNAP-004725-0051.txt
5	24.892624728850326	1.318000904555312	5.891846669197394	1.0152981702819952	0.623389825271149	0.008619698373101952	4.0	1.0	2.437237	1.0	0.0875959	0.0	22.0	1.2055845	5.8952165	1.0	0.8333333	0.0	46.0	1.7320509999999998	8.0	1.0	1.0	0.0344827	19.0	0.2510999999999999	2.4401839999999995	0.0	0.7594203	0.0	16.263701710487627	0.3630112689878168	2.151269163858085	0.0860219688560695	0.3654930730990106	0.027325819636924212	0.027431495641307906	1.0	BR1-147norm REF 08-15SNAP-003133-0015.txt
6	29.01156069364162	1.2997958277456636	6.341841461271678	1.0203764936416182	0.474212476878613	0.00830005722543352	5.0	1.008793	3.1894175000000002	1.0	0.07619735	0.0	28.0	1.196718	6.446688	1.0	0.2	0.0	51.0	1.6280195000000002	8.062258	1.0	0.9710084	0.0333333	21.0	0.23611799999999983	2.309913	0.0	0.7884841	0.0	17.68804450394345	0.44026874155536894	2.2356473917971584	0.10907051899771222	0.3868256342526128	0.02755127164746853	0.02573562226651989	1.0	BR1-147norm REF 08-15SNAP-004212-0041.txt
7	29.82928679817906	1.3168335713201818	6.4604844309559954	1.025391761001517	0.4176204911229142	0.004654529438543247	5.0	1.010872	3.062957	1.0	0.0689655	0.0	28.0	1.2017305	6.450215	1.0	0.17241379999999998	0.0	53.0	1.7320509999999998	8.600326500000001	1.0	0.9705882	0.0	20.0	0.2515289999999999	2.0154619999999994	0.0	0.7638889000000001	0.0	18.00072898392307	0.35700529770622663	2.247977681568334	0.11949584464223062	0.3755904255315899	0.019229340017533594	0.03921335277141412	1.0	BR1-147tum REF 08-15SNAP-001453-0049.txt
8	31.26391554702495	1.3120237946257178	6.595299966410746	1.020861765834933	0.4123187159309027	0.007192527735124758	4.0	1.020516	2.9311755	1.0	0.05798315	0.0	30.0	1.19066	6.6638555	1.0	0.17241379999999998	0.0	54.0	1.649419	8.485281	1.0	0.9615384	0.0	20.0	0.23335300000000014	2.150193	0.0	0.7596154	0.0	18.428062740742572	0.44619449195083566	2.2760664528469405	0.10531611998337317	0.37573415645427183	0.026598223407115446	0.03100175537770373	1.0	BR1-147norm REF 08-15SNAP-003450-0021.txt
9	28.320107599193005	1.3095983846671142	6.311339198386013	1.0216371284465369	0.43553069979825115	0.0052591493611297896	5.0	1.0185	3.062957	1.0	0.0666666	0.0	27.0	1.2077930000000001	6.387594	1.0	0.1785714	0.0	51.0	1.6762210000000002	8.189587	1.0	0.9694639	0.0	18.0	0.25619599999999987	2.186357000000001	0.0	0.7651072	0.0	17.373611787378096	0.3594567421219202	2.2318714986459596	0.1068553128269874	0.37912792998597017	0.021519783006733635	0.044241468566838235	1.0	BR1-147tum REF 08-15SNAP-001010-0038.txt
10	32.04527938342967	1.32978205973025	6.660307038535644	1.0248904874759153	0.41847497947976925	0.006285457032755294	4.0	1.021405	3.0346444999999997	1.0	0.06936645	0.0	31.0	1.1996870000000002	6.664892999999999	1.0	0.1785714	0.0	56.0	1.7320509999999998	8.944272	1.0	0.9583333	0.0	22.0	0.24643199999999998	2.257066	0.0	0.7527233	0.0	20.62582682102804	0.45140549224169574	2.473264399465954	0.12426073413285772	0.372563475236308	0.024647876210246934	0.030882746719823866	1.0	BR1-147norm REF 08-15SNAP-004419-0045.txt
11	40.896249002394256	1.3304070446927365	7.498186079010375	1.044083984836393	0.4880487917797277	0.015324992976855552	7.0	1.0233435000000002	3.5262279999999997	1.0	0.0847063	0.0	38.0	1.183216	7.217652	1.0	0.2	0.0	72.0	1.801767	10.44031	1.065777	0.9622507	0.061553	25.0	0.23635000000000006	1.8275540000000001	0.0	0.7685521	0.0	24.47097915340752	0.48958121459802256	2.8694006377057923	0.16311564931006134	0.38202601391896607	0.037345601282515635	0.03727946208086638	1.0	BR1-147tum REF 08-15SNAP-000454-0029.txt
12	29.238747553816047	1.2959400489236768	6.319673836594917	1.0175156320939334	0.43503718356164395	0.006702908610567514	4.0	1.008386	2.437237	1.0	0.06781605	0.0	28.0	1.19081	6.401653	1.0	0.1818182	0.0	52.0	1.7320509999999998	8.2616265	1.0	0.9666665999999999	0.0	21.0	0.21672099999999994	2.2082129999999998	0.0	0.78125	0.0	17.87014876341777	0.33037165170670163	2.215597326701972	0.08846037951770636	0.38006899251544896	0.025808796226038284	0.030406712088304425	1.0	BR1-147norm REF 08-15SNAP-004021-0034.txt
13	29.930460333006856	1.3098856767874627	6.49708856807052	1.019816287952987	0.4410126888344766	0.006947369441723799	5.0	1.009558	3.062957	1.0	0.06451609999999999	0.0	29.0	1.200499	6.511111	1.0	0.1818182	0.0	51.0	1.6652619999999998	8.485281	1.0	0.9642857	0.0	19.0	0.23168100000000003	2.062874999999999	0.0	0.7695652000000001	0.0	18.07444781300383	0.37066198064197436	2.2771849380602545	0.11132574639476751	0.379030120428641	0.025930874215354057	0.03037695992383446	1.0	BR1-147norm REF 08-15SNAP-003459-0022.txt
14	21.154205607476637	1.368262644859812	5.510910373831776	1.0225046522029375	0.5089507373831761	0.0036145477970627488	3.0	1.0	2.124504	1.0	0.02951385	0.0	19.0	1.254402	5.356024	1.0	0.2857143	0.0	41.0	1.818393	7.950113	1.0	1.0	0.0	16.0	0.28632800000000014	2.207312	0.0	0.7851459	0.0	15.040252588759719	0.3966794882708071	2.274301454254233	0.10721238804304258	0.3920328496781931	0.018167534289312053	0.04456874237600785	1.0	BR1-147tum REF 08-15SNAP-234711-0011.txt
15	18.284931506849315	1.3716752730593584	5.168505135159808	1.0192057506849312	0.5583920642009124	0.0029640188127853886	3.0	1.0	2.124504	1.0	0.0	0.0	16.0	1.2649110000000001	4.982133999999999	1.0	0.75	0.0	35.0	1.7320509999999998	7.549582	1.0	1.0	0.0	14.0	0.270821	2.201182	0.0	0.7904762000000001	0.0	12.414423095512547	0.42455812360348344	2.0182732681458146	0.1134235952125785	0.39201674371622375	0.015935871761665606	0.03257862009461188	1.0	BR1-147tum REF 08-15SNAP-234321-0001.txt
16	26.94740973312402	1.3448798751962336	6.210794594191519	1.0312589489795918	0.5068562654631072	0.006811176138147564	4.0	1.0	2.481856	1.0	0.07284715	0.0	24.0	1.219462	6.137469	1.0	0.25	0.0	49.0	1.7320509999999998	8.485281	1.0	0.9696969999999999	0.0	19.0	0.254003	2.3823749999999997	0.0	0.7738095999999999	0.0	18.085126556169957	0.4034868237435737	2.4750665656274484	0.13650303075434883	0.38397758065835036	0.02501433526468728	0.037904257534735655	1.0	BR1-147tum REF 08-15SNAP-235412-0020.txt
17	32.16551724137931	1.317726052873562	6.664128008045982	1.0285315172413796	0.40209244172413766	0.006548911034482757	4.0	1.01291	3.062957	1.0	0.06316485	0.0	30.5	1.191926	6.7532605	1.0	0.173913	0.0	57.0	1.7183375	8.944272	1.0	0.9642857	0.0	23.0	0.25889699999999993	2.223142	0.0	0.7419056	0.0	19.173142299894455	0.38570214231693484	2.3621668590456877	0.12834298195683908	0.36914937560007033	0.02498804986507479	0.025884383088869714	1.0	BR1-147tum REF 08-15SNAP-001655-0058.txt
18	24.932357043235704	1.3533802859135284	5.9674345808926095	1.030704806834031	0.4607236774755922	0.0035147011854951195	4.0	1.0	2.437237	1.0	0.0588235	0.0	23.0	1.216282	5.9494665	1.0	0.1904762	0.0	45.0	1.7373135	8.062258	1.0	1.0	0.0	17.0	0.2545680000000001	2.3064400000000003	0.0	0.7916667	0.0	16.699252078083003	0.4475883805186374	2.348441491451937	0.14739408670951087	0.3901268275445398	0.01662892229248674	0.04266460384993008	1.0	BR1-147tum REF 08-15SNAP-235223-0018.txt
19	31.5846286701209	1.3418717521588934	6.692399251295337	1.0339834542314332	0.5291730945595847	0.011519470207253876	5.0	1.021405	3.062957	1.0	0.08571419999999999	0.0	30.0	1.20228	6.6214615	1.0	0.5714286	0.0	55.0	1.7482980000000001	9.055386	1.004005	0.9696969999999999	0.054054	21.0	0.25328099999999987	2.281002	0.0	0.7749554000000001	0.0	20.360125749717877	0.4606499986536051	2.6720934288703595	0.15969197795971732	0.3827297140778227	0.030842160782603965	0.03445300645621969	1.0	BR1-147tum REF 08-15SNAP-001556-0054.txt
20	21.59572006940428	1.3842448449971076	5.583861339502603	1.0306676541353375	0.5379747634470773	0.00451332978600347	3.0	1.0	2.124504	1.0	0.04653675	0.0	18.0	1.263021	5.286055	1.0	0.6666667	0.0	42.0	1.8522450000000001	8.1524655	1.0	1.0	0.0	17.0	0.32004900000000003	2.4051959999999992	0.0	0.7904762000000001	0.0	16.07113323628029	0.41890735801843854	2.3656582080668724	0.15403069771185526	0.39306958807278375	0.01923296687593611	0.05144149236856981	1.0	BR1-147tum REF 08-15SNAP-234724-0012.txt
21	26.694174757281555	1.3574285339805818	6.157468415048548	1.034590420711974	0.6006952978964397	0.009774858737864083	3.5	1.0	2.437237	1.0	0.0571895	0.0	24.0	1.2237145	6.137469	1.0	0.8	0.0	50.5	1.8394085000000002	8.764069500000002	1.0180135000000001	0.9696969999999999	0.0357142	21.0	0.27580899999999997	2.5615259999999997	0.0	0.7681817999999999	0.0	17.87805687212282	0.4140242322810472	2.4720507194935886	0.14570978610779425	0.37492870098294756	0.029494530513256956	0.036773675284876975	1.0	BR1-147tum REF 08-15SNAP-002432-0074.txt
22	25.578656126482212	1.3351377826086923	6.0313689841897276	1.026030612648221	0.4884871668774699	0.00482996308300395	4.0	1.008386	2.437237	1.0	0.0588235	0.0	24.0	1.219563	6.109589	1.0	0.2	0.0	46.0	1.7320509999999998	8.062258	1.0	1.0	0.0	18.0	0.25617599999999996	2.3832259999999996	0.0	0.7867133	0.0	17.001800037587632	0.39026797165901966	2.3414558662780025	0.13859174177225972	0.3920262713200869	0.01940393862219535	0.037636488054505965	1.0	BR1-147tum REF 08-15SNAP-235248-0019.txt
23	26.575824175824177	1.3155268714285717	6.090084336263737	1.0183640307692308	0.41306915461538524	0.0038161329670329674	4.0	1.006662	2.2808705	1.0	0.0588235	0.0	25.0	1.203036	6.265231	1.0	0.17241379999999998	0.0	47.5	1.6780249999999999	8.062258	1.0	0.9749844	0.0	18.0	0.23411199999999988	2.167904000000001	0.0	0.75	0.0	15.783781776807386	0.37944187049981715	2.0794371521506014	0.0983630617921838	0.3764923737168164	0.017605079515756895	0.027074469667668324	1.0	BR1-147norm REF 08-15SNAP-003152-0017.txt
24	27.245838668373878	1.308829646606914	6.141092759282965	1.0149978514724713	0.4223702364916774	0.003762744046094751	4.0	1.0	2.437237	1.0	0.0625	0.0	25.0	1.196718	6.346864	1.0	0.17241379999999998	0.0	48.0	1.6329930000000001	8.062258	1.0	1.0	0.0	20.0	0.24482099999999996	2.2546250000000008	0.0	0.775	0.0	16.556920752627878	0.47086142866394676	2.1246359748561496	0.08612515644423459	0.38232677364995993	0.017554588295114255	0.023236440451042815	1.0	BR1-147norm REF 08-15SNAP-003216-0019.txt
25	27.747152619589976	1.3208412220956711	6.272538952164005	1.0177544806378132	0.4278842610478362	0.004912570728929385	5.0	1.021405	3.207584	1.0	0.07142849999999999	0.0	26.0	1.220331	6.349838	1.0	0.1785714	0.0	48.0	1.7320509999999998	8.096589999999999	1.0	0.9787138	0.0	19.0	0.24286000000000008	2.192376000000001	0.0	0.7757296	0.0	18.24366423181293	0.3437473680043565	2.198022707647466	0.10358337319784908	0.3796794134453834	0.021406818580420577	0.026122400404629438	1.0	BR1-147norm REF 08-15SNAP-003056-0012.txt
26	30.73014440433213	1.3154461931407941	6.5730630676895325	1.0267397400722023	0.4176148297833937	0.005023312996389891	5.0	1.019233	3.006332	1.0	0.070197	0.0	29.0	1.2013625	6.555667999999999	1.0	0.1666667	0.0	55.0	1.7320509999999998	8.602325	1.0	0.9833333000000001	0.0	20.0	0.23762600000000011	2.0429459999999997	0.0	0.7638889000000001	0.0	18.664197497085006	0.3561352672090005	2.381604675609497	0.11763541373041572	0.37849306751063155	0.020471394791242353	0.03296539823272143	1.0	BR1-147tum REF 08-15SNAP-001419-0047.txt
27	25.319266055045873	1.307990924770642	5.9701839633027465	1.0205893889908255	0.4276814088073404	0.0031100355045871574	4.0	1.003998	2.437237	1.0	0.0504237	0.0	24.0	1.1973315	6.109589	1.0	0.1764706	0.0	44.0	1.632994	7.81025	1.0	0.9714286	0.0	17.0	0.22613799999999995	2.143282000000001	0.0	0.7715517	0.0	15.787316225051203	0.41174492125425527	2.1237993520984575	0.11293621346639686	0.3845262386034713	0.013712860999338737	0.03242985927226206	1.0	BR1-147tum REF 08-15SNAP-000938-0035.txt
28	17.680888888888887	1.3882048275555539	5.037929003555554	1.0169383537777776	0.6206515719999993	0.003299407199999999	2.0	1.0	2.0	1.0	0.0	0.0	15.0	1.2649110000000001	4.8504760000000005	1.0	0.8235294	0.0	35.0	1.7320509999999998	7.4562975	1.0	1.0	0.0	15.0	0.3512709999999999	2.480583	0.0	0.7610294	0.0	13.107841219365563	0.4358446559615705	2.1018978019919747	0.09415474472713609	0.3725246481221262	0.015642650037237294	0.03347118502871084	1.0	BR1-147tum REF 08-15SNAP-234329-0002.txt
29	25.846335697399528	1.3013815200945615	6.041022738770682	1.016290734042553	0.4438825037825064	0.0029701578014184396	4.0	1.008386	2.856019	1.0	0.0625	0.0	24.0	1.209533	6.1151065	1.0	0.18518520000000002	0.0	46.0	1.637046	8.062258	1.0	1.0	0.0	19.0	0.23780100000000015	2.2560520000000004	0.0	0.7840908999999999	0.0	15.450371385005237	0.3350034814275843	2.0531198681148553	0.09813669729080911	0.3869296295523438	0.013095884583973039	0.025170331141590552	1.0	BR1-147norm REF 08-15SNAP-003143-0016.txt
30	30.305526590198124	1.3139093806047946	6.513589293013562	1.0210904900938478	0.4368333531803966	0.0076347461939520345	5.0	1.017689	3.062957	1.0	0.07059794999999999	0.0	29.0	1.204652	6.561338	1.0	0.1818182	0.0	54.0	1.7320509999999998	8.437401000000001	1.0	0.9655171999999999	0.0	22.0	0.24165999999999999	2.1736500000000003	0.0	0.7614035	0.0	17.92341140640489	0.3431220762526526	2.224223422840304	0.11116944230987386	0.37732668524535157	0.029487233574621487	0.028532325726696617	1.0	BR1-147norm REF 08-15SNAP-004405-0044.txt
31	30.330802603036876	1.3131620704989135	6.469124164859006	1.0206264479392626	0.4332195905639919	0.005574150759219087	5.0	1.0143745	3.062957	1.0	0.06451609999999999	0.0	29.0	1.1913035	6.5091790000000005	1.0	0.1785714	0.0	54.0	1.6329930000000001	8.3405445	1.0	0.9626136	0.0	21.0	0.2188859999999997	2.184813	0.0	0.7601760000000001	0.0	18.069464217288314	0.5010553535496798	2.2788353689135783	0.10027027339353473	0.37930472113357494	0.02271064214161912	0.027431495641307906	1.0	BR1-147norm REF 08-15SNAP-004012-0033.txt
32	27.55532786885246	1.3277144487704893	6.23816712295082	1.0223483852459017	0.534656290573771	0.009172836372950818	4.0	1.0009325	2.437237	1.0	0.07362235	0.0	26.0	1.2080295	6.3011610000000005	1.0	0.6666667	0.0	49.0	1.7320509999999998	8.485281	1.0	0.9705882	0.0333333	19.0	0.2546649999999999	2.245418000000001	0.0	0.7830687999999999	0.0	16.817274134613243	0.38291340937362395	2.2385176563079674	0.100664706424343	0.3870773301698426	0.029020850886003535	0.029038112522686024	1.0	BR1-147tum REF 08-15SNAP-002335-0072.txt
33	24.849962490622655	1.3574546241560383	5.929976982745704	1.0250734403600892	0.5507302541635403	0.007386449737434358	3.0	1.0	2.2808705	1.0	0.0588235	0.0	23.0	1.2319149999999999	5.9982169999999995	1.0	0.7142857	0.0	46.0	1.7320509999999998	8.062258	1.0	1.0	0.0307765	19.0	0.2817390000000002	2.651974	0.0	0.7888888000000001	0.0	17.310499927082557	0.4180998255433389	2.427985560600466	0.11795875771598525	0.387953889551908	0.02468194443969522	0.0396596352384636	1.0	BR1-147tum REF 08-15SNAP-235058-0014.txt
34	31.275467775467774	1.3001920446985427	6.58594920582121	1.0248664740124742	0.5158665302494819	0.011796191060291051	5.0	1.011469	3.207584	1.0	0.090909	0.0	30.0	1.1914284999999998	6.5979885	1.0	0.5	0.0	54.0	1.6896620000000002	8.602325	1.0	0.9655171999999999	0.04598305	22.0	0.22585699999999997	2.3097130000000003	0.0	0.7696079	0.0	18.581113996161783	0.36278694298079167	2.3651833438905694	0.13057664317153275	0.3812445050809024	0.032100102335344535	0.028621582220106512	1.0	BR1-147norm REF 08-15SNAP-003801-0029.txt
35	26.96630094043887	1.3255540109717847	6.2061170415360465	1.0260739639498433	0.5084288047805641	0.005532261755485891	4.0	1.001565	2.6912469999999997	1.0	0.07275124999999999	0.0	25.0	1.213147	6.18658	1.0	0.24	0.0	48.0	1.7320509999999998	8.494309000000001	1.0	0.9761904	0.0	19.0	0.24488500000000002	2.2560520000000004	0.0	0.7802198	0.0	16.954705261890727	0.37887951212127935	2.3300133830097547	0.12122268943453411	0.38656172178869125	0.02134125005680898	0.03796376186367558	1.0	BR1-147tum REF 08-15SNAP-002327-0071.txt
36	25.86897001303781	1.36186678552803	6.059327365058678	1.029494806388527	0.5030471410690979	0.006952177770534549	3.0	1.0	2.124504	1.0	0.05798315	0.0	23.0	1.2317645	6.030834499999999	1.0	0.25	0.0	49.0	1.7977725000000002	8.5825705	1.0	0.9805806999999999	0.0	20.0	0.294208	2.5130809999999997	0.0	0.7760617999999999	0.0	17.84805970727956	0.43076367586371594	2.4679537892054095	0.12361411204386365	0.3853155989977774	0.025828579673078958	0.0456398202969266	1.0	BR1-147tum REF 08-15SNAP-235130-0016.txt
37	28.940382452193475	1.287924961754779	6.319454050618677	1.0183534668166476	0.6104817538807656	0.014327444656917885	4.0	1.0	2.437237	1.0	0.08012815000000001	0.0	28.0	1.186615	6.397602	1.0	0.84	0.0	51.5	1.707357	8.3471115	1.0	0.9696969999999999	0.0625	19.0	0.24522199999999983	2.160184	0.0	0.7595008999999999	0.0	17.837405884058022	0.3179427722168762	2.303861556727747	0.09950558742153588	0.37282503188503563	0.03473591706856	0.026449674213799054	1.0	BR1-147norm REF 08-15SNAP-003438-0020.txt
38	25.905395935529082	1.3472792424667124	6.059049049754735	1.0285120532585854	0.5576286194113511	0.006898516398037842	3.5	1.0	2.437237	1.0	0.06458330000000001	0.0	23.0	1.224745	5.986237	1.0	0.75	0.0	48.0	1.7320509999999998	8.602325	1.0065415	1.0	0.0	19.0	0.2652779999999999	2.5440829999999997	0.0	0.7771882999999999	0.0	18.164363419183598	0.40711993728170626	2.5025042890409614	0.12250892468216086	0.3842670663390573	0.02472030564369134	0.04245633869864033	1.0	BR1-147tum REF 08-15SNAP-235203-0017.txt
39	18.873553719008264	1.3583443504132209	5.225036633884295	1.019687620661157	0.5721258436363623	0.003319920165289256	2.0	1.0	2.0	1.0	0.0	0.0	17.0	1.262746	5.119926	1.0	0.7857143	0.0	35.5	1.7320509999999998	7.5352440000000005	1.0	1.0	0.0	15.0	0.28010100000000016	2.310593	0.0	0.7875	0.0	13.285412795852654	0.41451215583963746	2.093393294571916	0.11579547924640533	0.3912669663574573	0.01632841942998627	0.03600011900865788	1.0	BR1-147tum REF 08-15SNAP-234350-0003.txt
40	28.235157159487777	1.2775093701979034	6.152853990686848	1.0144731955762514	0.45476871152502973	0.005188740861466821	3.0	1.0	2.2808705	1.0	0.0625	0.0	27.0	1.185363	6.349809	1.0	0.19230770000000003	0.0	50.0	1.648691	8.062258	1.0	0.9692235	0.0	23.0	0.20780500000000002	2.4384690000000004	0.0	0.7757575999999999	0.0	17.75871453929655	0.3182413021857839	2.2183495271428137	0.0794267247378722	0.3831417626424853	0.019515884308528443	0.025557109279700098	1.0	BR1-147norm REF 08-15SNAP-004708-0050.txt
41	30.96037296037296	1.3240792571872568	6.594757676767678	1.0288703892773892	0.414730256798757	0.005714895804195802	5.0	1.008386	3.062957	1.0	0.061862200000000006	0.0	29.0	1.204666	6.552516000000001	1.0	0.17241379999999998	0.0	54.0	1.7320509999999998	8.7737795	1.0	0.9696969999999999	0.0	20.0	0.26268999999999987	2.2203279999999985	0.0	0.7652934000000001	0.0	24.403544952164374	0.38358746063643373	2.6469165229957134	0.14967380963635402	0.37743186516921606	0.021916975611966236	0.0382910356728452	1.0	BR1-147tum REF 08-15SNAP-001157-0043.txt
42	25.493285586392123	1.312815151298119	5.955923870188011	1.0223222802148615	0.4365300045658023	0.003222755774395703	3.0	1.0	2.124504	1.0	0.0416666	0.0	24.0	1.20228	6.045656	1.0	0.1818182	0.0	46.0	1.7320509999999998	8.0446075	1.0	0.9907407500000001	0.0	18.0	0.2415719999999999	2.375487999999999	0.0	0.7800585999999999	0.0	16.439770968882417	0.3717032629802807	2.264321419646748	0.1154447269159021	0.38419402834259286	0.015720459217113163	0.033233167712951116	1.0	BR1-147tum REF 08-15SNAP-000731-0034.txt
43	31.32429718875502	1.3349349728915645	6.650869362449807	1.0280889467871488	0.4891545930722901	0.00944715100401606	4.0	1.009379	2.6466279999999998	1.0	0.08333330000000001	0.0	30.0	1.1950275	6.5877289999999995	1.0	0.20689659999999999	0.0	54.5	1.7320509999999998	8.692631500000001	1.0	0.9677418999999999	0.0344827	22.0	0.25644699999999987	2.1560549999999994	0.0	0.7738095999999999	0.0	19.41308123146942	0.42070625551730284	2.5097552124105493	0.1275552852122878	0.38330948018897937	0.029382633568898833	0.02963315581208533	1.0	BR1-147norm REF 08-15SNAP-003755-0028.txt
44	29.315337423312883	1.282894775460122	6.375733730061353	1.0152697509202453	0.4568129144785282	0.008365978159509204	4.0	1.0092	2.959488	1.0	0.07793515000000001	0.0	29.0	1.186275	6.5775429999999995	1.0	0.1875	0.0	49.0	1.61189	8.062258	1.0	0.9649014499999999	0.03125	20.0	0.21470899999999982	2.1882829999999993	0.0	0.7714286	0.0	16.66471818687939	0.3755113757077949	2.170095456101325	0.09317801781335092	0.38257055548296875	0.02774485112009032	0.02424801404302163	1.0	BR1-147norm REF 08-15SNAP-003824-0031.txt
45	30.977248104008666	1.315099665222101	6.501099086673884	1.0243601874322859	0.6209338341278448	0.015354947670639219	4.0	1.021405	2.9280095	1.0	0.08941895	0.0	28.0	1.193044	6.401653	1.0	0.8181818000000001	0.0	56.0	1.7320509999999998	9.0	1.0	0.9655171999999999	0.0648667	25.0	0.24789700000000003	2.618901	0.0	0.7448979	0.0	21.088487208714035	0.36498710351822805	2.6412864471994553	0.1102324692374963	0.3590046971701461	0.038685482134941385	0.02746124780577787	1.0	BR1-147norm REF 08-15SNAP-004503-0047.txt
46	27.769713261648747	1.314452620071684	6.2270054077060975	1.0224322302867381	0.4221622415770613	0.00449511765232975	4.0	1.0	2.437237	1.0	0.05687325	0.0	27.0	1.2027615	6.349823499999999	1.0	0.17142860000000001	0.0	49.0	1.7320509999999998	8.062258	1.0	0.9696969999999999	0.0	20.0	0.23167799999999983	2.178775000000001	0.0	0.7740471	0.0	16.720874648825177	0.36737191900631744	2.180382899317527	0.11019276302807371	0.3829030813709027	0.01829518484826028	0.03320341554848115	1.0	BR1-147tum REF 08-15SNAP-001445-0048.txt
47	20.179723502304146	1.3316328709677392	5.383851266359455	1.020294861751152	0.4928710053456225	0.0023700293087557597	3.0	1.0	2.124504	1.0	0.0393518	0.0	19.0	1.232054	5.297305000000001	1.0	0.2222222	0.0	36.0	1.7320509999999998	7.407831	1.0	1.0	0.0	15.0	0.270802	2.0882250000000004	0.0	0.7906178	0.0	13.614980700049482	0.3790266983847762	2.1203179608393823	0.11413407933062758	0.3935717112757648	0.013178155222614377	0.032281098449912234	1.0	BR1-147tum REF 08-15SNAP-234643-0009.txt
48	27.947805456702255	1.2971437366548042	6.2168379145907435	1.0154709264531432	0.4527664606168451	0.00522289347568209	5.0	1.021986	3.062957	1.0	0.0625	0.0	27.0	1.192509	6.349809	1.0	0.1818182	0.0	49.0	1.634585	8.062258	1.0	0.9714286	0.0	20.0	0.21851299999999996	2.3001640000000005	0.0	0.7840908999999999	0.0	17.034181790638087	0.3262842980452982	2.1206843514021587	0.08870949054395891	0.3874821413235257	0.020819113854089296	0.025081074648180657	1.0	BR1-147norm REF 08-15SNAP-004202-0040.txt
49	19.159960745829245	1.3428161344455316	5.199092615309128	1.0125931157998038	0.5248331000000009	0.0036204016683022582	2.0	1.0	2.0	1.0	0.0	0.0	17.0	1.242486	5.1841800000000005	1.0	0.6666667	0.0	36.0	1.7320509999999998	7.382817	1.0	1.0	0.0	15.0	0.27072399999999996	2.2674659999999998	0.0	0.7944444	0.0	13.05438636378836	0.37981454879527654	2.009813335783372	0.07929495834831157	0.39496100956607966	0.01693277196582165	0.03031745559489453	1.0	BR1-147tum REF 08-15SNAP-234440-0006.txt
50	26.83073727933541	1.3212510010384206	6.1386441028037355	1.0165151848390446	0.4528146478712366	0.005780044652128764	4.0	1.008793	2.437237	1.0	0.0625	0.0	25.0	1.212267	6.261569000000001	1.0	0.18518520000000002	0.0	48.0	1.7320509999999998	8.062258	1.0	0.9787138	0.0	19.0	0.2578109999999998	2.226652999999999	0.0	0.7800585999999999	0.0	17.50150298178787	0.367639271563944	2.2628696298016897	0.09178149995788007	0.3848241363220042	0.02107734426858888	0.02865133438457648	1.0	BR1-147norm REF 08-15SNAP-003111-0013.txt
51	29.94207650273224	1.2971494950819664	6.425190200000004	1.0211319071038254	0.4483786314754098	0.005966809180327868	5.0	1.01835	3.062957	1.0	0.06980515	0.0	29.0	1.1890040000000002	6.4942150000000005	1.0	0.1818182	0.0	52.0	1.6429494999999998	8.234338000000001	1.0	0.97673155	0.0	22.0	0.2136420000000001	2.116924000000001	0.0	0.7666667	0.0	18.18345882727236	0.4001347087759028	2.2832888067884323	0.1095463392563381	0.3828403322409705	0.022821807020598467	0.02722323049001815	1.0	BR1-147norm REF 08-15SNAP-004056-0035.txt
52	29.863899613899616	1.3051334015444025	6.412598263513514	1.0210298581081083	0.5545351075289566	0.011555399420849419	4.0	1.0001820000000001	2.6912469999999997	1.0	0.08	0.0	29.0	1.1865635	6.4893019999999995	1.0	0.7272727	0.0	51.0	1.6969925000000001	8.466315999999999	1.0	0.9718254	0.0416666	20.0	0.2161700000000002	2.094410999999999	0.0	0.7796352	0.0	18.59344058181432	0.42441995007265043	2.3532522197959693	0.11024873655812246	0.38566154260696156	0.030872205225134938	0.030823242390883937	1.0	BR1-147norm REF 08-15SNAP-003514-0023.txt
53	26.857468643101484	1.3022591573546183	6.1273565917902	1.0219042280501711	0.4444155004561009	0.0034372633979475498	4.5	1.0052815000000002	3.0346444999999997	1.0	0.06125	0.0	25.0	1.191926	6.218458	1.0	0.1818182	0.0	48.0	1.637046	8.1247245	1.0	0.9705882	0.0	19.0	0.23465500000000006	2.1560230000000002	0.0	0.7842988	0.0	16.950971744390316	0.38195956931207464	2.237659595900041	0.11689472479872681	0.38680709732409047	0.015100897900015574	0.02609264824015947	1.0	BR1-147norm REF 08-15SNAP-004755-0052.txt
54	27.01219512195122	1.330032769401328	6.158079810421293	1.0209132516629718	0.5792459120842574	0.009188426829268287	4.0	1.008386	2.437237	1.0	0.08522995	0.0	25.0	1.2195355	6.265231	1.0	0.79473685	0.0	49.0	1.7320509999999998	8.370313499999998	1.0	0.972973	0.0344827	20.0	0.2429699999999999	2.4451340000000004	0.0	0.7710345	0.0	16.717519583810827	0.35914758677395026	2.217534382299992	0.09613247693420533	0.37786771023099897	0.028116368381189184	0.0268364523519086	1.0	BR1-147tum REF 08-15SNAP-002354-0073.txt
55	26.795948987246813	1.3298842153038242	6.1634472738184485	1.025830936984246	0.427091611177795	0.004047160165041259	4.0	1.0	2.481856	1.0	0.048809500000000006	0.0	25.0	1.206234	6.25695	1.0	0.1764706	0.0	47.0	1.7320509999999998	8.1766425	1.0	0.96875	0.0	19.0	0.250051	2.3365590000000003	0.0	0.7678571	0.0	17.35305897406386	0.4157380985169732	2.3803656503170805	0.1280535868616275	0.3819539318910713	0.017984680017741728	0.0396596352384636	1.0	BR1-147tum REF 08-15SNAP-001022-0039.txt
56	23.850140056022408	1.3345480756302497	5.783542478991592	1.024609010504202	0.46243864614845875	0.0034322696078431373	3.0	1.0	2.124504	1.0	0.047619	0.0	22.0	1.214194	5.7314264999999995	1.0	0.1904762	0.0	44.0	1.7320509999999998	8.062077500000001	1.0	1.0	0.0	18.0	0.25146599999999997	2.3213940000000006	0.0	0.7916667	0.0	16.7687336179943	0.4246345393722198	2.3708151085917386	0.11719613094256001	0.3895774829094913	0.017176478849203397	0.04248609086311029	1.0	BR1-147tum REF 08-15SNAP-235118-0015.txt
57	26.580571428571428	1.347562828571428	6.044276506285718	1.0204032605714286	0.5564322860571435	0.008465036	4.0	1.0	2.437237	1.0	0.075	0.0	24.0	1.202269	6.109589	1.0	0.75	0.0	50.0	1.7320509999999998	8.0	1.0	0.9740215999999999	0.0344827	22.0	0.22528499999999996	2.547295000000001	0.0	0.7720796999999999	0.0	17.307936072855167	0.5886241803979141	2.24298491752348	0.10854316210403886	0.3808976629031615	0.026717070605267096	0.026033143911219542	1.0	BR1-147norm REF 08-15SNAP-004154-0039.txt
58	30.897679324894515	1.309450374472574	6.542219955696208	1.0232123744725736	0.4422500411392407	0.00634291234177215	5.0	1.021405	3.062957	1.0	0.0784313	0.0	30.0	1.191926	6.667579	1.0	0.1818182	0.0	53.0	1.6753114999999998	8.485281	1.0	0.9649014499999999	0.0	22.0	0.2224149999999998	2.1694020000000007	0.0	0.7717949	0.0	17.693924762963725	0.39408140820444293	2.1976010442037954	0.11727337825615748	0.37927767188673317	0.02374630938696787	0.028205051917527	1.0	BR1-147norm REF 08-15SNAP-004146-0038.txt
59	29.96917148362235	1.306275145472061	6.483265471098262	1.020102577071291	0.4009947364161855	0.0036810381502890184	6.0	1.021405	3.207584	1.0	0.06857365	0.0	28.0	1.205352	6.538647	1.0	0.17142860000000001	0.0	51.0	1.662688	8.251288	1.0	0.9615384	0.0	20.0	0.251058	2.069522	0.0	0.7211539	0.0	17.56197431107244	0.34201289551243874	2.1813585455940374	0.12398166029808105	0.3664881811026754	0.01838177827658786	0.030882746719823866	1.0	BR1-147tum REF 08-15SNAP-001649-0057.txt
60	34.32280355380059	1.3107970720631774	6.841238405725575	1.0290974442250735	0.5034772115498521	0.01175408538993089	4.0	1.003382	3.0	1.0	0.08191214999999999	0.0	32.0	1.191926	6.822089999999999	1.0	0.23255810000000002	0.0	58.0	1.719561	8.972135999999999	1.0	0.9652147499999999	0.0555984	22.0	0.23634600000000017	2.1889200000000004	0.0	0.7666666999999999	0.0	34.647903820133536	0.39846909586538903	2.819910477085805	0.14494167602129607	0.38069613541382596	0.033241405881937774	0.03013894260807474	1.0	BR1-147norm REF 08-15SNAP-004354-0043.txt
61	32.02190580503834	1.2843307185104051	6.59432321029574	1.0179626692223436	0.41640682584884997	0.007523748959474262	4.0	1.0192605000000001	3.0346444999999997	1.0	0.0648667	0.0	32.0	1.1854790000000002	6.742192	1.0	0.17241379999999998	0.0	56.0	1.6329930000000001	8.485281	1.0	0.9699095	0.029857349999999998	22.0	0.22381499999999988	2.3184679999999993	0.0	0.7477273	0.0	18.961295733886054	0.3150992943426192	2.2716912695033655	0.09662307696656285	0.37562437633303736	0.026405214867269437	0.02716372616107822	1.0	BR1-147norm REF 08-15SNAP-004438-0046.txt
62	29.4749430523918	1.3132105182232334	6.399194646924828	1.017916952164009	0.4476167109339409	0.006133692369020503	4.0	1.015386	3.062957	1.0	0.07477285	0.0	29.0	1.197821	6.490976	1.0	0.1818182	0.0	50.5	1.6329930000000001	8.1934495	1.0	0.9642857	0.0	20.0	0.22930800000000007	1.9619310000000008	0.0	0.7731829	0.0	16.547747878448376	0.47134846221441307	2.0257737278365044	0.09800868971229537	0.3822860944322386	0.022230285696580223	0.026122400404629438	1.0	BR1-220norm REF 08-15SNAP-014624-0001.txt
63	25.822802197802197	1.3104790755494493	5.96569847802198	1.0185602156593405	0.6734797016483524	0.011999029945054942	3.0	1.0	2.437237	1.0	0.0941723	0.0	23.0	1.2017129999999998	6.0363620000000004	1.0	0.8571429	0.0	48.0	1.640923	8.062258	1.0	0.96720425	0.05	21.0	0.23219500000000015	2.5767810000000004	0.0	0.7159420000000001	0.0	18.72003618546317	0.3958388661162295	2.5215958123277016	0.13504319023362132	0.3406945743685461	0.031472797679388174	0.02165957573413466	1.0	BR1-220norm REF 08-15SNAP-014658-0006.txt
64	29.221271393643033	1.2939095268948644	6.333345381418096	1.0212857188264057	0.5864165953545236	0.011802142787286064	5.5	1.002766	3.062957	1.0	0.09838705	0.0	26.0	1.182458	6.297327	1.0	0.7777778000000001	0.0	54.0	1.6329930000000001	8.4506265	1.0	0.96875	0.04316765	22.0	0.23478500000000002	2.432893	0.0	0.7564101999999999	0.0	18.852955313582274	0.35530025703362017	2.3843868179482013	0.10123128119231624	0.368201114916049	0.03315842843169172	0.024337270536431525	1.0	BR1-220norm REF 08-15SNAP-015014-0012.txt
65	29.08957219251337	1.276279417112297	6.237286173796794	1.0158329505347594	0.6371057192513373	0.016653472593582887	4.0	1.008386	2.437237	1.0	0.0913194	0.0	27.0	1.173703	6.366989	1.0	0.8461539	0.0	52.0	1.6329930000000001	8.062258	1.0	0.9629629999999999	0.07894730000000001	23.0	0.21836699999999998	2.3825150000000006	0.0	0.7467532	0.0	18.89504499823777	0.33377216689213535	2.2730292804125276	0.09460934081718597	0.35608214492783313	0.039854530204402314	0.022254619023533963	1.0	BR1-220norm REF 08-15SNAP-014925-0010.txt
66	30.1203007518797	1.2729749812030071	6.458742769423569	1.0187760463659146	0.5294534404761913	0.009930190852130323	6.0	1.006192	3.1894175000000002	1.0	0.090909	0.0	28.0	1.1885565	6.47992	1.0	0.6125	0.0	50.0	1.6047055000000001	8.1070665	1.0	0.9666665999999999	0.0384615	20.0	0.20791899999999996	2.0051049999999995	0.0	0.7749288	0.0	17.49989083846438	0.30693873204958394	2.1908452288609928	0.11418831367833046	0.3825108025275414	0.028248078644866056	0.023742227247032222	1.0	BR1-220norm REF 08-15SNAP-015022-0013.txt
67	29.92798110979929	1.3162012845336488	6.454120626918524	1.0233635088547817	0.4434720086186541	0.007080246280991734	5.0	1.008386	3.062957	1.0	0.07142849999999999	0.0	29.0	1.188049	6.585433	1.0	0.1785714	0.0	51.0	1.6647210000000001	8.2868	1.0	0.96720425	0.0	21.0	0.2379429999999998	2.116201	0.0	0.768421	0.0	17.719265819048864	0.5578223345940388	2.2331045294489247	0.1141334104424525	0.38190451082008364	0.0262414200883292	0.025200083306060515	1.0	BR1-220norm REF 08-15SNAP-014636-0003.txt
68	26.177053824362606	1.3586333144475915	6.060357566572235	1.0223826912181304	0.46187619334277563	0.005461573158640224	3.0	1.004468	2.2808705	1.0	0.0434782	0.0	24.0	1.2153485000000002	6.137469	1.0	0.19354839999999998	0.0	47.5	1.7320509999999998	8.485281	1.0	1.0	0.0	19.0	0.2782810000000002	2.4043829999999993	0.0	0.7876344	0.0	17.479565903684172	0.45821969511897354	2.3547900049057287	0.10028729540524675	0.3879390356085199	0.021500286128111175	0.04201005623159085	1.0	BR1-147tum REF 08-15SNAP-235438-0022.txt
69	24.451612903225808	1.2741763870967737	5.739207681818188	1.0082104413489739	0.4517689881231672	0.0017155236070381232	3.0	1.0	2.124504	1.0	0.0434782	0.0	24.0	1.1782720000000002	6.032463	1.0	0.18581295000000003	0.0	44.0	1.7235304999999999	7.689579	1.0	1.0	0.0	20.0	0.21433599999999986	2.470185999999999	0.0	0.7808857999999999	0.0	15.038216381738811	0.3051734014582547	1.9910958819418314	0.058172384119778264	0.3846529825395955	0.01007739055553034	0.02029097616851626	1.0	BR1-220norm REF 08-15SNAP-014956-0011.txt
70	31.9757225433526	1.3037397306358394	6.627787506358388	1.0172485560693643	0.4442907065895961	0.006990285317919073	4.0	1.021405	3.0	1.0	0.076923	0.0	30.0	1.188049	6.685264	1.0	0.18518520000000002	0.0	57.0	1.6329930000000001	8.602325	1.0	0.9615384	0.0	21.0	0.22773500000000002	1.9351630000000002	0.0	0.7614035	0.0	18.7097850870592	0.38549798466980806	2.2484204880356176	0.0901816717472571	0.37885107169170285	0.025474193149958045	0.02573562226651989	1.0	BR1-220norm REF 08-15SNAP-015244-0019.txt
71	30.264150943396228	1.2870118919382523	6.36677310634649	1.0207247084048028	0.6264611818181822	0.01475847735849056	5.0	1.021405	3.117104	1.0	0.1111111	0.0	28.0	1.189547	6.388217	1.0	0.8214286	0.0	54.5	1.6329930000000001	8.485281	1.0	0.96824595	0.06060599999999999	24.0	0.2187269999999999	2.3361659999999995	0.0	0.7441076999999999	0.0	20.700979864061406	0.33707127101739653	2.5975787359420535	0.14207303117687153	0.3534837216727647	0.03792335214898377	0.017345511885989706	1.0	BR1-220norm REF 08-15SNAP-014915-0009.txt
72	26.70907548770144	1.3224960517387614	6.164481430873615	1.0202548074639526	0.43645047268871995	0.004175470737913487	4.0	1.0200274999999999	3.0314785	1.0	0.06400404999999999	0.0	25.0	1.2105299999999999	6.189337999999999	1.0	0.1764706	0.0	47.0	1.7320509999999998	8.216168	1.0	0.9733285999999999	0.0	17.0	0.2594299999999998	2.173737000000001	0.0	0.7736842	0.0	16.648672548241198	0.40079086297150673	2.1879533819295918	0.09539670240358787	0.3822533561481556	0.018422895432588283	0.03507780191008896	1.0	BR1-147tum REF 08-15SNAP-235448-0023.txt
73	29.80028530670471	1.3015183851640504	6.333343363766048	1.0198190042796003	0.41985053309557824	0.0033767763195435086	4.0	1.019871	2.856019	1.0	0.06451609999999999	0.0	28.0	1.191926	6.426741000000001	1.0	0.17241379999999998	0.0	50.0	1.6329930000000001	8.062258	1.0	0.9705882	0.0	19.0	0.2188460000000001	2.1499930000000003	0.0	0.7669377	0.0	44.35896305530915	0.3634182475420562	2.5182369888882743	0.10943353852490205	0.37997563283580466	0.017133614926938275	0.0208562672934456	1.0	BR1-220norm REF 08-15SNAP-015028-0014.txt
74	29.41675734494015	1.2815630631120762	6.364105363438524	1.0183585342763875	0.4268795385201315	0.004749965179542981	5.0	1.01865	3.171251	1.0	0.06857365	0.0	29.0	1.193819	6.489234	1.0	0.173913	0.0	50.0	1.5830665	8.062258	1.0	0.96875	0.0	21.0	0.20950200000000008	2.0584569999999998	0.0	0.7638889000000001	0.0	17.26568240274055	0.32599990117979183	2.0686937022520695	0.1223030180084657	0.3792549937064225	0.019462647110863682	0.02734223914789801	1.0	BR1-220norm REF 08-15SNAP-015253-0020.txt
75	26.633204633204635	1.3122033841698837	6.110205441119692	1.0153384266409264	0.5382522142857135	0.008503570945945943	4.5	1.008386	3.0314785	1.0	0.06957044999999999	0.0	24.0	1.22409	6.234704	1.0	0.6666667	0.0	48.5	1.661899	8.062258	1.0	0.9772726999999999	0.0333333	19.0	0.23673699999999998	2.365798999999999	0.0	0.7785714	0.0	16.764396733507414	0.34997607103210426	2.174525368791872	0.07893690810024163	0.38536076380933737	0.027811615681764153	0.030823242390883937	1.0	BR1-147tum REF 08-15SNAP-235500-0024.txt
76	25.552129221732745	1.3105255800293683	5.883535820851692	1.019440074889868	0.4880698588839946	0.00397621791483113	3.0	1.0	2.124504	1.0	0.0666666	0.0	24.0	1.191926	6.120724	1.0	0.2105263	0.0	44.0	1.7320509999999998	7.81025	1.0	1.0	0.0	19.0	0.22273900000000002	2.400563	0.0	0.7913165000000001	0.0	22.200805617422915	0.46871648535727206	2.2108045694900325	0.1282331651226632	0.391629028743744	0.015907579517375134	0.020261224004046296	1.0	BR1-220norm REF 08-15SNAP-014719-0008.txt
77	30.90943396226415	1.3062428012578609	6.513291291823908	1.0187914440251573	0.5641693054088056	0.01171839899371069	5.0	1.008386	3.117104	1.0	0.0954545	0.0	30.0	1.190202	6.557271000000001	1.0	0.7692308000000001	0.0	53.5	1.6722585	8.514642	1.0	0.9677418999999999	0.0384615	22.0	0.22757300000000003	2.2999350000000005	0.0	0.7685714	0.0	18.99723512637816	0.4346494703011869	2.3605801620946782	0.10725904576759034	0.3765298017483609	0.034562108921601664	0.023652970753622327	1.0	BR1-220norm REF 08-15SNAP-015305-0021.txt
78	28.42467378410439	1.299902989323845	6.3135774804270515	1.014010241992883	0.41687425836298975	0.004270512574139977	5.0	1.0218005	3.207584	1.0	0.0666666	0.0	28.0	1.191881	6.49219	1.0	0.173913	0.0	49.0	1.637046	8.062258	1.0	0.9629629999999999	0.0	19.0	0.2188460000000001	2.055198	0.0	0.7638889000000001	0.0	15.604846358608901	0.34538711004424133	1.9528147577149437	0.08750996800347957	0.37618437979447084	0.01799902116556909	0.025081074648180657	1.0	BR1-220norm REF 08-15SNAP-014630-0002.txt
79	31.96144578313253	1.3111654807228925	6.694089651807232	1.0274114493975908	0.5106300492771085	0.009293955301204821	6.0	1.021405	3.207584	1.0	0.08671675	0.0	30.0	1.1927085	6.592517	1.0	0.23582885000000003	0.0	56.0	1.700282	8.602325	1.0	0.9666665999999999	0.0357142	21.0	0.23333999999999988	2.098896	0.0	0.7729412	0.0	19.16462498776741	0.3954182560682055	2.354846311186289	0.14450196006299582	0.38279240564687944	0.02789509576051791	0.024694296510071108	1.0	BR1-220norm REF 08-15SNAP-015110-0018.txt
80	29.974700399467377	1.2943802796271628	6.403509350199734	1.0186961438082556	0.5338780392809589	0.0093120568575233	4.0	1.008386	2.6912469999999997	1.0	0.08333330000000001	0.0	28.0	1.178955	6.457196	1.0	0.6666667	0.0	52.0	1.6329930000000001	8.150965	1.0	0.9787234	0.0344827	21.0	0.216796	2.107114000000001	0.0	0.7804233	0.0	18.679599990427604	0.431305791260352	2.334740719620953	0.12116714350310104	0.3852760499457931	0.028585407417633397	0.02234387551694386	1.0	BR1-220norm REF 08-15SNAP-014711-0007.txt
81	31.098765432098766	1.3329711296296272	6.6355923302469035	1.036447627777778	0.4420085832716045	0.005972136913580245	5.0	1.012632	3.062957	1.0	0.06857365	0.0	29.0	1.201814	6.525418500000001	1.0	0.18044175	0.0	55.0	1.7320509999999998	8.972135999999999	1.020484	0.9705882	0.0	20.0	0.25614199999999987	2.0802689999999995	0.0	0.7675194	0.0	20.98382971687848	0.4038797216535048	2.6364521557073357	0.157317788272051	0.3806794390695561	0.021532939212973855	0.04819850644134361	1.0	BR1-220tum REF 08-15SNAP-014147-0075.txt
82	31.197164948453608	1.3238523337628865	6.611147350515471	1.0290188891752583	0.44508568904639223	0.006629563402061852	4.0	1.008386	2.6466279999999998	1.0	0.06832289999999999	0.0	30.0	1.1912630000000002	6.649696	1.0	0.18107305	0.0	54.5	1.7320509999999998	8.602325	1.0	0.9652147499999999	0.0	22.0	0.24855700000000014	2.22729	0.0	0.7696267999999999	0.0	19.173140636301344	0.39150845007169294	2.4685987274260484	0.13158869895482875	0.3804282255054201	0.02451152053349002	0.023087679628692986	1.0	BR1-220norm REF 08-15SNAP-015858-0035.txt
83	26.41679748822606	1.30678399921507	6.080360908163251	1.0211216985871274	0.41788313751962414	0.0032144262166405035	4.0	1.0	2.437237	1.0	0.0609152	0.0	25.0	1.19807	6.232258	1.0	0.1764706	0.0	47.0	1.7320509999999998	8.0379385	1.0	0.96824595	0.0	18.0	0.219881	2.1296529999999994	0.0	0.7669377	0.0	16.270710278836244	0.3675943684858157	2.1928990335111815	0.11894217728604516	0.37825665642038736	0.01391389945683095	0.037904257534735655	1.0	BR1-220tum REF 08-15SNAP-011618-0017.txt
84	31.855595667870038	1.3125738760529482	6.60831841155235	1.0231285367027678	0.43048888604091484	0.006164744283995184	4.0	1.0112295	2.437237	1.0	0.0666666	0.0	31.0	1.198484	6.708203999999999	1.0	0.1818182	0.0	55.0	1.7320509999999998	8.602325	1.0	0.9615384	0.0	23.0	0.252159	2.199369	0.0	0.7573099000000001	0.0	18.882901920361405	0.3998325182839354	2.3387499183624456	0.10830100365300764	0.37374851590735597	0.022524340920828112	0.024724048674541074	1.0	BR1-220norm REF 08-15SNAP-015909-0037.txt
85	30.713169642857142	1.3021329642857145	6.520917024553575	1.0230291473214288	0.41930029787946493	0.006055503013392854	5.0	1.026217	3.062957	1.0	0.0620192	0.0	30.0	1.1856559999999998	6.576207000000001	1.0	0.17425810000000003	0.0	53.0	1.6593049999999998	8.2543605	1.0	0.9629629999999999	0.0	20.0	0.2214560000000001	2.053026	0.0	0.7459677	0.0	19.058277770053284	0.40459083634562665	2.265124605093169	0.12791344857206605	0.3741248081081932	0.023469398695664417	0.026657939365088812	1.0	BR1-220norm REF 08-15SNAP-015849-0034.txt
86	29.231336405529955	1.3192070479262679	6.412074803686633	1.0287678672811054	0.49336970774193534	0.007587855668202764	4.0	1.003435	2.437237	1.0	0.0809836	0.0	27.0	1.182458	6.388217	1.0	0.2173913	0.0	51.0	1.7320509999999998	8.460414	1.0	0.96875	0.032257999999999995	21.0	0.2534700000000001	2.154491	0.0	0.7780528	0.0	18.636788714951084	0.43351806051055414	2.51228110036982	0.1332765116626234	0.38345914703041134	0.024949513338946957	0.032281098449912234	1.0	BR1-220tum REF 08-15SNAP-011940-0031.txt
87	29.96234309623431	1.2955842189679223	6.3884210808926145	1.0248248675034863	0.4752470411436546	0.005743611576011158	4.0	1.016103	2.437237	1.0	0.06316485	0.0	29.0	1.1797959999999998	6.4893019999999995	1.0	0.19512190000000001	0.0	54.0	1.7116465	8.226593000000001	1.0	0.9629629999999999	0.0	21.0	0.24151499999999992	2.2475369999999995	0.0	0.7727272999999999	0.0	19.8571601869054	0.3632766593012937	2.41613464503131	0.18716179705005193	0.38061183726318737	0.020795528881371848	0.02133230192496504	1.0	BR1-225norm REF 05-18SNAP-035204-0002.txt
88	22.434276206322796	1.318668670549084	5.471262450915142	1.0078280249584026	0.6108880400998342	0.006831897836938436	2.0	1.0	2.0	1.0	0.0	0.0	20.0	1.178717	5.519207	1.0	0.8125	0.0	43.0	1.7320509999999998	7.81025	1.0	0.9666665999999999	0.0	18.0	0.25981999999999994	2.287337000000001	0.0	0.75	0.0	15.538351132720308	0.5116866080955774	2.0625514801282283	0.049195099497274804	0.367175841390077	0.0246222017705498	0.01788105084644908	1.0	BR1-225norm REF 05-18SNAP-035820-0014.txt
89	30.670091324200914	1.3092582705479445	6.579336718036533	1.0228538127853881	0.44993365833333354	0.006519939497716891	6.0	1.0244535	3.207584	1.0	0.076923	0.0	29.0	1.190553	6.516398000000001	1.0	0.1904762	0.0	53.0	1.6430084999999999	8.4274185	1.0	0.9655171999999999	0.030302999999999997	19.0	0.21639999999999993	1.8077139999999998	0.0	0.774671	0.0	17.78388964883354	0.39523799373937	2.1744851634895084	0.11849314103790426	0.3816641343887603	0.022978884210960535	0.026062896075689505	1.0	BR1-220norm REF 08-15SNAP-015752-0032.txt
90	29.02635046113307	1.2781684545454541	6.200035483530963	1.0140108155467722	0.49323758590250355	0.006066559156785243	4.0	1.0	2.437237	1.0	0.07453699999999999	0.0	28.0	1.16164	6.445108	1.0	0.22727270000000002	0.0	52.0	1.6329930000000001	8.1212745	1.0	0.9687194499999999	0.0	22.0	0.19490700000000016	2.5141420000000005	0.0	0.7797585	0.0	18.587452133077402	0.45249201305778375	2.196804550539012	0.07928198164042634	0.3840013221656129	0.02125021855224971	0.02258189283270358	1.0	BR1-225norm REF 05-18SNAP-035251-0005.txt
91	28.459859703819173	1.3249260155884637	6.334781494154329	1.0229234403741236	0.4349783181605613	0.003715458144972721	5.0	1.0165655	3.062957	1.0	0.0689655	0.0	26.0	1.216413	6.357048000000001	1.0	0.1785714	0.0	51.0	1.7320509999999998	8.485281	1.0	0.9692235	0.0	20.0	0.2524489999999999	2.3039440000000013	0.0	0.7612293000000001	0.0	18.400173733776615	0.3607028950537274	2.3330951695415227	0.1018524943775451	0.3786231257492659	0.01827721590900044	0.03817202701496534	1.0	BR1-220tum REF 08-15SNAP-011444-0009.txt
92	30.384467265725288	1.3494537362002548	6.5493676238767655	1.0314956822849806	0.4508116077663665	0.005908008279845952	4.0	1.008793	2.6466279999999998	1.0	0.0689655	0.0	28.0	1.207704	6.490648	1.0	0.1904762	0.0	55.0	1.7433429999999999	9.219544	1.0079865	0.9642857	0.0	21.0	0.265533	2.2281650000000006	0.0	0.7695652000000001	0.0	19.332385913978037	0.46574732507118954	2.5297013684405933	0.13436148119263241	0.3784686221742577	0.0221608733301669	0.046353872244205764	1.0	BR1-220tum REF 08-15SNAP-013746-0063.txt
93	28.045703839122485	1.3042770484460697	6.184856174588664	1.0142765621572212	0.42759812184643575	0.004315102285191956	3.0	1.0076654999999999	2.437237	1.0	0.05480475	0.0	28.0	1.179352	6.390779	1.0	0.17241379999999998	0.0	49.0	1.7320509999999998	8.0	1.0	0.9821878999999999	0.0	21.0	0.217325	2.2626149999999994	0.0	0.7819549	0.0	16.85972112316946	0.3931136971989179	2.1584835930168795	0.08378678907999709	0.3856279804537326	0.018164175477993778	0.03254886793014192	1.0	BR1-220tum REF 08-15SNAP-011814-0028.txt
94	25.481975967957275	1.303826110814418	5.909833408544734	1.0197254913217622	0.45092900293725086	0.0035773925233644867	3.0	1.0	2.124504	1.0	0.061553	0.0	24.0	1.195019	6.042078	1.0	0.19354839999999998	0.0	49.0	1.7320509999999998	8.062258	1.0	0.96824595	0.0	20.0	0.256807	2.491789999999999	0.0	0.7595238	0.0	16.544514806858153	0.34996571018070505	2.23025980275308	0.11300923957752083	0.37579510332336447	0.017793477720203753	0.022284371188003926	1.0	BR1-225norm REF 05-18SNAP-035923-0016.txt
95	26.651715039577837	1.3122823438874207	6.144007492524182	1.0193729384344763	0.46843921011433615	0.0049885248021108155	4.0	1.0075020000000001	2.437237	1.0	0.060302999999999995	0.0	25.0	1.2076149999999999	6.165237	1.0	0.19354839999999998	0.0	47.0	1.6824169999999998	8.0855855	1.0	0.9692235	0.0	17.0	0.258699	2.1288139999999993	0.0	0.7826086999999999	0.0	16.680717362009158	0.3855817176740487	2.22901146723685	0.1083259466012583	0.3884647492041701	0.019769711515562317	0.03382821100235042	1.0	BR1-220tum REF 08-15SNAP-011331-0001.txt
96	35.04864091559371	1.3178452303290398	6.922820289699564	1.0334702496423454	0.506906603004292	0.011959920100143063	4.0	1.008386	2.7632375	1.0	0.0623582	0.0	32.0	1.1851120000000002	6.8836949999999995	1.0	0.3333333	0.0	63.0	1.7320509999999998	9.848858	1.0326265000000001	0.9660918999999999	0.05128200000000001	26.0	0.246394	2.265923000000001	0.0	0.7675889999999999	0.0	23.33623565259168	0.43493491379050364	2.8034290240604665	0.12995341946744934	0.38253552421652787	0.032885660096190074	0.04159352592901133	1.0	BR1-220tum REF 08-15SNAP-012848-0042.txt
97	27.73256649892164	1.3119277843278203	6.218734979870598	1.027794198418404	0.4340533678648453	0.003755129762760603	4.0	1.0	2.437237	1.0	0.0588235	0.0	26.0	1.191926	6.284071	1.0	0.18	0.0	49.0	1.7320509999999998	8.120071000000001	1.0	1.0	0.0	19.0	0.23827299999999996	2.122584	0.0	0.7774892	0.0	17.662962397211007	0.3728281082477722	2.330814243632279	0.1317400055457681	0.38465483980694737	0.016888482805955087	0.04138526077772158	1.0	BR1-220tum REF 08-15SNAP-013302-0050.txt
98	26.489769820971865	1.3202065153452682	6.039569152173919	1.0164188913043477	0.4417456338874683	0.004684863554987212	4.0	1.0052565	2.437237	1.0	0.061862200000000006	0.0	25.0	1.182822	6.2165315	1.0	0.1837719	0.0	47.0	1.6329930000000001	8.0	1.0	0.96875	0.0	19.0	0.217047	2.1525250000000007	0.0	0.7808857999999999	0.0	15.794209586704767	0.9170512652953507	2.0823313477702317	0.10382410700779725	0.38417513859556696	0.019320901218693586	0.023266192615512778	1.0	BR1-220norm REF 08-15SNAP-015550-0027.txt
99	29.42020497803807	1.2983575226939963	6.288549415812593	1.0307580805270864	0.48335426734992776	0.006141803221083452	4.0	1.0	2.6466279999999998	1.0	0.081081	0.0	27.0	1.192064	6.353749	1.0	0.20689659999999999	0.0	53.0	1.7320509999999998	8.2676575	1.0	0.9636243499999999	0.0	23.0	0.243155	2.4553470000000006	0.0	0.7701863999999998	0.0	29.087700005542693	0.35763587074237657	2.5493660250700176	0.20914260531493808	0.38041436556321745	0.022807163991323685	0.020320728332986225	1.0	BR1-225norm REF 05-18SNAP-035150-0001.txt
100	28.28024369016536	1.3105927397737158	6.293744054830278	1.0221967536988685	0.41203682088772875	0.004608459094865099	5.0	1.021405	3.062957	1.0	0.0625	0.0	27.0	1.203036	6.389837	1.0	0.17241379999999998	0.0	49.5	1.715236	8.076137	1.0	0.96875	0.0	20.0	0.23846699999999998	2.150755	0.0	0.75	0.0	16.719509654106922	0.4113755025851947	2.183938439161289	0.117889196011036	0.3754975963393721	0.020472479786554986	0.034185236975990005	1.0	BR1-220tum REF 08-15SNAP-011556-0014.txt
101	27.73154906731549	1.3291748134630965	6.229145404703973	1.02768103730738	0.5027666626926198	0.006338363341443629	4.0	1.008386	2.9280095	1.0	0.0666666	0.0	25.0	1.192842	6.210412	1.0	0.25	0.0	51.0	1.7320509999999998	8.485281	1.0	0.96875	0.0	20.0	0.2551920000000001	2.4255709999999997	0.0	0.7738095999999999	0.0	18.620688568760336	0.42408392184998617	2.4376660975689384	0.12367950579344562	0.38274578969920103	0.023182801946747676	0.036684418791467076	1.0	BR1-220tum REF 08-15SNAP-012926-0044.txt
102	28.241521918941274	1.3148320297766747	6.329109525227466	1.0240264301075273	0.41642026178660135	0.004634111000827129	5.0	1.0237895	2.856019	1.0	0.0588235	0.0	27.0	1.1984540000000001	6.373223	1.0	0.17241379999999998	0.0	49.5	1.7287964999999998	8.192965	1.0	0.9696969999999999	0.0	19.0	0.24750800000000006	2.084280999999999	0.0	0.7697368	0.0	16.93043900092358	0.3641550089334656	2.24159993460148	0.11475019625162614	0.3782162880491987	0.019297596745441018	0.03597036684418792	1.0	BR1-220tum REF 08-15SNAP-011704-0022.txt
103	26.662023460410555	1.3408307851906145	6.143726571114364	1.0224166165689148	0.4173710060850441	0.0036287914956011744	4.0	1.0092	2.6912469999999997	1.0	0.06060599999999999	0.0	25.0	1.208517	6.2326525	1.0	0.17595460000000002	0.0	48.0	1.756177	8.0993885	1.0	0.9701426	0.0	18.0	0.269582	2.1953939999999994	0.0	0.7573529	0.0	17.232990100727353	0.4387081203021955	2.2910787267040087	0.10669950556563958	0.37715022523587005	0.017166441781703345	0.04058195233703252	1.0	BR1-220tum REF 08-15SNAP-011417-0006.txt
104	29.03518821603928	1.318912737315874	6.373486879705409	1.0315168559738135	0.5129945543371526	0.0074204633387888646	4.0	1.0	3.062957	1.0	0.08086304999999999	0.0	27.0	1.1918545	6.366989	1.0	0.3333333	0.0	51.0	1.7320509999999998	8.1564595	1.0	0.9655171999999999	0.032257999999999995	20.0	0.23179299999999992	2.2279750000000007	0.0	0.7729412	0.0	19.418247085947897	0.45293634318138204	2.4899650452249076	0.14655304298357413	0.3836160361257135	0.02444314830807377	0.03635714498229746	1.0	BR1-220tum REF 08-15SNAP-013426-0056.txt
105	28.520030816640986	1.3159341617873643	6.355999787365169	1.0245030739599381	0.4026789754237295	0.0034234926810477653	5.0	1.01865	3.171251	1.0	0.066228	0.0	28.0	1.20356	6.397602	1.0	0.17073170000000001	0.0	51.0	1.7320509999999998	8.3293395	1.0	0.96875	0.0	20.0	0.2540309999999999	2.2832380000000008	0.0	0.75	0.0	16.951257485904737	0.3409607747254998	2.223982562018031	0.10771910535892502	0.37094734367450694	0.01562127574791392	0.03861830948201481	1.0	BR1-220tum REF 08-15SNAP-011603-0015.txt
106	26.378266850068776	1.2950063590096292	5.9572189174690475	1.0111889119669877	0.47629567840440223	0.0055201627235213204	3.0	1.0	2.124504	1.0	0.06524815	0.0	25.0	1.189543	6.17165	1.0	0.2083333	0.0	48.0	1.6671464999999999	8.0525645	1.0	0.9764412499999999	0.0	22.0	0.23515200000000003	2.6135980000000005	0.0	0.7653846	0.0	16.71786171838315	0.3391472096221512	2.138169560482986	0.0740328214357788	0.38174528936634866	0.021997764950753822	0.021629823569664693	1.0	BR1-225norm REF 05-18SNAP-035929-0017.txt
107	28.281350482315112	1.331043229099678	6.277792924437304	1.0283516567524114	0.49577295530546633	0.006168279501607715	4.0	1.008386	2.437237	1.0	0.06167675	0.0	26.0	1.191572	6.321439	1.0	0.22474745000000002	0.0	51.0	1.7320509999999998	8.2581415	1.0	0.9736841999999999	0.0	22.0	0.26268999999999987	2.429634	0.0	0.7702019999999999	0.0	18.587490333286638	0.43212629167828037	2.4833573402010525	0.11916242403404284	0.3865058285818527	0.022505012873976955	0.0370116926006367	1.0	BR1-220tum REF 08-15SNAP-012328-0040.txt
108	26.980509745127435	1.3083779017990986	6.118691766866559	1.02303897976012	0.41312130802099006	0.003564586731634181	3.5	1.001999	2.437237	1.0	0.05480475	0.0	26.0	1.1915015000000002	6.237636	1.0	0.1666667	0.0	47.0	1.7320509999999998	8.062258	1.0	0.96824595	0.0	18.0	0.23741900000000005	2.1242969999999994	0.0	0.7688889000000001	0.0	17.32716089518669	0.37863038106447783	2.2901365045023576	0.11664770997087115	0.37928800605421326	0.016520949515841335	0.03968938740293356	1.0	BR1-220tum REF 08-15SNAP-011609-0016.txt
109	27.563593932322053	1.3145006604434086	6.199655409568272	1.0227291201866977	0.4383318452742124	0.004981949824970828	4.0	1.0	2.437237	1.0	0.06125	0.0	26.0	1.195655	6.316459	1.0	0.1875	0.0	49.5	1.7255444999999998	8.062258	1.0	0.9696969999999999	0.0	19.0	0.25249999999999995	2.197515	0.0	0.7638889000000001	0.0	16.92707897087437	0.4283025443593012	2.1916641185045567	0.12567185469075756	0.38087439044617966	0.02227296817461147	0.02549760495076017	1.0	BR1-220norm REF 08-15SNAP-020010-0042.txt
110	27.975040257648953	1.3454794371980645	6.242824444444447	1.034422185185185	0.5194185054750406	0.006660576006441225	3.0	1.003998	2.437237	1.0	0.05914915	0.0	25.0	1.1990825	6.25695	1.0	0.6	0.0	52.0	1.7320509999999998	8.485281	1.0	0.9733285999999999	0.0	22.0	0.27471	2.5891139999999986	0.0	0.7738095999999999	0.0	20.27953257408809	0.44441499632956905	2.6589980236705437	0.21302342996758838	0.386057938942515	0.023926258981970337	0.036952188271696766	1.0	BR1-220tum REF 08-15SNAP-013502-0060.txt
111	28.674660271782574	1.3166572454036776	6.3437058449240515	1.0217486187050364	0.41555167889688294	0.0041488018385291755	5.0	1.003998	3.062957	1.0	0.0666666	0.0	27.0	1.195466	6.427085	1.0	0.17241379999999998	0.0	49.0	1.7320509999999998	8.12342	1.0	0.96	0.0	19.0	0.241784	2.1512320000000003	0.0	0.7517948999999999	0.0	17.258290486374445	0.4120380171913273	2.123113764055053	0.10807157534030273	0.3736543854061773	0.017198320323446925	0.03721995775192645	1.0	BR1-220tum REF 08-15SNAP-011505-0012.txt
112	27.130903065451534	1.3245810530240254	6.197439813587405	1.025053864954432	0.5362731458989224	0.006481605550952771	4.0	1.002766	3.0	1.0	0.07767715	0.0	25.0	1.197388	6.234704	1.0	0.6666667	0.0	48.5	1.7320509999999998	8.064714500000001	1.0	0.96824595	0.03125	18.0	0.2485329999999999	2.2093279999999993	0.0	0.772459	0.0	18.076183191432374	0.41185191592318277	2.458217623421323	0.1346533309521146	0.38349410941093764	0.021739899944865134	0.035910862515247985	1.0	BR1-220tum REF 08-15SNAP-011407-0005.txt
113	26.269809428284855	1.3039741474423263	6.029423681043131	1.0162657261785355	0.43492489067201634	0.003660527883650953	4.0	1.0034045	2.856019	1.0	0.0625	0.0	24.0	1.203036	6.159127	1.0	0.18	0.0	46.0	1.656494	7.990730000000001	1.0	1.0	0.0	20.0	0.24921000000000015	2.489845	0.0	0.7717949	0.0	16.285332585983607	0.3437255160495889	2.0715206690485664	0.09099200790872873	0.38400757456669987	0.01817779247231557	0.029662907976555294	1.0	BR1-220tum REF 08-15SNAP-011523-0013.txt
114	27.413477537437604	1.301174533277869	6.216770214642251	1.022753917637271	0.42652531672213057	0.005019060149750416	5.0	1.0059065	3.171251	1.0	0.0588235	0.0	26.0	1.196551	6.283754999999999	1.0	0.17445650000000001	0.0	49.0	1.6898460000000002	8.1089545	1.0	0.9666665999999999	0.0	19.0	0.22046300000000008	2.194667	0.0	0.775	0.0	16.207409350566074	0.3556714924673646	2.21253062470129	0.11181545719427546	0.38281420025796764	0.02253979207944721	0.03576210169289816	1.0	BR1-220tum REF 08-15SNAP-011359-0004.txt
115	27.854576561163388	1.3318169828913597	6.209818212147143	1.0212712181351582	0.4752386882805819	0.005627414798973482	4.0	1.0019725	2.437237	1.0	0.06781605	0.0	26.0	1.209441	6.288061	1.0	0.2	0.0	52.5	1.7320509999999998	8.485281	1.0	0.9701426	0.0	20.0	0.24907099999999982	2.2288430000000004	0.0	0.7611111	0.0	18.287862584011982	0.4159345151549278	2.336173161520763	0.10165540135142553	0.3822660649664051	0.020584794978792936	0.034780280265389305	1.0	BR1-220tum REF 08-15SNAP-011449-0010.txt
116	29.86111111111111	1.3333878333333324	6.470748940058494	1.0307337638888887	0.46492787178362593	0.0069584298245614	4.0	1.020638	2.9280095	1.0	0.06594195	0.0	28.0	1.1946615	6.44819	1.0	0.2	0.0	53.0	1.773134	8.602325	1.0	0.9666665999999999	0.0	20.0	0.2618849999999999	2.0583040000000006	0.0	0.7745097999999999	0.0	18.765473364088066	0.3962349442724725	2.4002282438932685	0.1333338456164255	0.3825656172872986	0.025413833300887735	0.04070096099491238	1.0	BR1-220tum REF 08-15SNAP-013739-0062.txt
117	30.908602150537636	1.3609543381123064	6.640420991039436	1.04077219832736	0.4730851388888875	0.007021119474313019	5.0	1.008386	3.0346444999999997	1.0	0.0728172	0.0	28.0	1.2092065	6.445898	1.0	0.2	0.0	57.0	1.819642	9.460407	1.046532	0.9666665999999999	0.00943395	22.0	0.2796280000000002	2.4450399999999997	0.0	0.7727272999999999	0.0	21.582840546387686	0.5201330819520729	2.7580299515397737	0.16252677815943656	0.3835333338267163	0.025200275338425338	0.04980512332272173	1.0	BR1-220tum REF 08-15SNAP-013804-0065.txt
118	29.11382113821138	1.3068802583559154	6.395964392050584	1.0297606422764223	0.5066960061427286	0.007487480307136402	5.0	1.008386	3.062957	1.0	0.07894730000000001	0.0	27.0	1.191926	6.37742	1.0	0.24137929999999996	0.0	52.0	1.6983650000000001	8.559808	1.0	0.9705882	0.0333333	19.0	0.23727900000000002	2.2832380000000008	0.0	0.7830769	0.0	18.992169225840627	0.3577713574664891	2.4734542400863493	0.14323327742075598	0.3839709767670636	0.02460548992489405	0.032935646068251466	1.0	BR1-220tum REF 08-15SNAP-011633-0018.txt
119	29.558177379983725	1.3119001163547606	6.468426050447518	1.025440707078926	0.4405325985353957	0.005720825223759152	5.0	1.0115695000000002	3.062957	1.0	0.0641729	0.0	28.0	1.201366	6.403124	1.0	0.1794872	0.0	51.0	1.7320509999999998	8.293069000000001	1.0	0.96720425	0.0	19.0	0.24295100000000014	2.041303000000001	0.0	0.7757296	0.0	18.02884160537435	0.359301735744591	2.352698751187301	0.1346255819532178	0.382548892157622	0.021568360980676077	0.03656541013358722	1.0	BR1-220tum REF 08-15SNAP-011715-0023.txt
120	28.523135033050046	1.3123115099150129	6.257898223796033	1.019591239848914	0.5065908696883865	0.007892075448536352	3.0	1.003435	2.124504	1.0	0.0217391	0.0	27.0	1.197388	6.387594	1.0	0.27272729999999995	0.0	52.0	1.7320509999999998	8.105523	1.0	0.9655171999999999	0.032257999999999995	21.0	0.2353019999999999	2.254645	0.0	0.7777778	0.0	17.7904119276353	0.38239920242703307	2.3313080614516113	0.09803667192404324	0.38813690006614937	0.025522438146240726	0.031507542173693136	1.0	BR1-220tum REF 08-15SNAP-011737-0026.txt
121	34.58932714617169	1.302432692188709	6.850510747099778	1.0284058538283065	0.5228131284609439	0.01177971430781128	5.0	1.01731	3.062957	1.0	0.076923	0.0	32.0	1.184146	6.85848	1.0	0.6	0.0	61.0	1.6826705	9.1612205	1.0069944999999998	0.9586186999999999	0.054054	25.0	0.23067100000000007	2.2732009999999994	0.0	0.7553366	0.0	22.36571049545371	0.40089923044069187	2.6218023216381225	0.13080074625487947	0.3766060487161876	0.031789680825011005	0.03846954865966499	1.0	BR1-220tum REF 08-15SNAP-012836-0041.txt
122	27.810568295114656	1.3344531724825521	6.273442937188431	1.0253677796610172	0.46354902931206493	0.005622492023928218	3.0	1.0185	2.437237	1.0	0.06594195	0.0	26.0	1.1985540000000001	6.316459	1.0	0.1875	0.0	50.0	1.7320509999999998	8.303624500000002	1.0	0.9769841	0.0	19.0	0.2578109999999998	2.1840580000000003	0.0	0.7862319	0.0	17.628661290053575	0.4227200131228845	2.336664690036433	0.11667738972786217	0.38884670180991154	0.021911096125862447	0.029841420963375085	1.0	BR1-220norm REF 08-15SNAP-015521-0024.txt
123	21.959527824620572	1.3332045868465419	5.373758546374374	1.0205216509274873	0.6016238369308599	0.004887695109612142	2.0	1.0	2.0	1.0	0.0	0.0	20.0	1.169403	5.507559	1.0	0.8095238	0.0	43.0	1.7320509999999998	7.3687355	1.0	0.9666665999999999	0.0	19.0	0.22291299999999992	2.4577480000000005	0.0	0.7466063	0.0	16.472422079132873	0.5750132769538692	2.1527096920978996	0.1454661561200024	0.3696193347853368	0.019737558255501293	0.017643033530689356	1.0	BR1-225norm REF 05-18SNAP-035305-0006.txt
124	29.322132943754564	1.3140100693937145	6.428779178962742	1.023694875091308	0.4322476899926963	0.005202615631848062	5.0	1.008386	3.117104	1.0	0.06451609999999999	0.0	27.0	1.1972	6.401653	1.0	0.1764706	0.0	52.0	1.7320509999999998	8.485281	1.0	0.9714286	0.0	18.0	0.24137999999999993	2.040502	0.0	0.7782258	0.0	17.996731692808513	0.38189878036333863	2.3081019587331637	0.10729162437750218	0.3822315591738106	0.020963744615385988	0.04073071315938234	1.0	BR1-220tum REF 08-15SNAP-013246-0049.txt
125	30.46362229102167	1.3224213212074307	6.543049551083593	1.023612141640867	0.41130413529411797	0.005576452012383898	6.0	1.0190649999999999	3.062957	1.0	0.0666666	0.0	28.0	1.2102529999999998	6.515604	1.0	0.17073170000000001	0.0	53.0	1.7202860000000002	8.544003	1.0	0.9809090999999999	0.0	23.0	0.24504300000000012	2.363701	0.0	0.7660819000000001	0.0	18.538581855675076	0.3857887764631407	2.305617171794949	0.11411546094680322	0.37812742269814226	0.02186028660261995	0.03843979649519502	1.0	BR1-220tum REF 08-15SNAP-011658-0021.txt
126	25.341630901287555	1.3105603287553633	5.950607806008586	1.018269896137339	0.5020050846351934	0.005381621630901287	4.0	1.0	2.437237	1.0	0.06559134999999999	0.0	24.0	1.192509	6.068759	1.0	0.23809520000000003	0.0	45.0	1.708221	7.9943115	1.0	0.972973	0.0	19.0	0.24930000000000008	2.3832069999999996	0.0	0.7809879	0.0	15.623741999865402	0.38729338340985786	2.0880612788988824	0.10123401544958512	0.3869241104936757	0.02077791935833871	0.034661271607509446	1.0	BR1-220tum REF 08-15SNAP-011342-0002.txt
127	24.64246575342466	1.3124788602739703	5.7700404698630186	1.015042890410959	0.4793574145205481	0.00359311	3.0	1.0	2.124504	1.0	0.035759849999999996	0.0	22.0	1.1975064999999998	5.9691279999999995	1.0	0.2088178	0.0	46.0	1.7294195	7.857736	1.0	1.0	0.0	21.0	0.2678100000000001	2.5614359999999996	0.0	0.7786561	0.0	21.59178190828294	0.3884383191955625	2.299024300337501	0.0940413936635489	0.3861534889309642	0.01636212754432853	0.02171908006307459	1.0	BR1-225norm REF 05-18SNAP-035736-0010.txt
128	31.45536723163842	1.292674319774012	6.587601783050851	1.0235068146892656	0.4332198712994352	0.007450642937853103	4.0	1.0142425	2.9280095	1.0	0.05941175	0.0	30.0	1.176264	6.66459	1.0	0.1785714	0.0	53.0	1.6329930000000001	8.4156905	1.0	0.9692235	0.0	20.0	0.209611	1.9387149999999993	0.0	0.7743271	0.0	19.472753295575277	0.3940181810176692	2.3145430028689256	0.11984292025180808	0.38180342559929226	0.025181818713818794	0.026330665555919192	1.0	BR1-220norm REF 08-15SNAP-015839-0033.txt
129	26.77371627502176	1.3260644717145336	6.129160007832891	1.0264788459530023	0.49220142941688433	0.005783666492602262	4.0	1.0	2.481856	1.0	0.07142849999999999	0.0	25.0	1.2015149999999999	6.2365949999999994	1.0	0.21951220000000002	0.0	50.0	1.7320509999999998	8.1856465	1.0	0.9722008	0.0	18.0	0.2589199999999998	2.2953140000000003	0.0	0.7803030999999999	0.0	17.23187399819188	0.45906701938234284	2.3389590066225647	0.13164848258952047	0.3853173961496252	0.023101364443333765	0.034185236975990005	1.0	BR1-220tum REF 08-15SNAP-011350-0003.txt
130	25.374429223744293	1.3177528554033469	5.784346943683415	1.018286467275495	0.53422426347032	0.006586214155251143	3.0	1.0	2.124504	1.0	0.05971475	0.0	22.0	1.191828	5.827279	1.0	0.6666667	0.0	47.0	1.716834	7.985721	1.0	0.96824595	0.0	24.0	0.223379	2.6983229999999994	0.0	0.7630434999999999	0.0	19.13509969138727	0.5962092526868951	2.305777813677115	0.15785260251994215	0.3770483545347907	0.02624193500105326	0.01954717205676713	1.0	BR1-225norm REF 05-18SNAP-035833-0015.txt
131	28.86067415730337	1.336827376779025	6.368109220224718	1.0270897677902622	0.4658628663670411	0.0064160296629213465	4.0	1.008386	2.437237	1.0	0.0582579	0.0	27.0	1.214952	6.366989	1.0	0.1891892	0.0	52.0	1.7320509999999998	8.544003	1.0	0.9782196999999999	0.0	21.0	0.2568119999999998	2.320627000000001	0.0	0.7850876999999999	0.0	18.816242990952652	0.38743193989101504	2.5001923655436222	0.11667783773813564	0.386872074671741	0.023942094058553357	0.03971913956740353	1.0	BR1-220tum REF 08-15SNAP-011438-0008.txt
132	28.27177472167649	1.322969523903077	6.296946878847396	1.0256943503601836	0.46573643497053024	0.005361517354289455	4.0	1.003998	2.437237	1.0	0.0625	0.0	27.0	1.188556	6.353749	1.0	0.1944444	0.0	51.0	1.7342669999999998	8.367663	1.0	0.97752525	0.0	21.0	0.2541819999999999	2.314973	0.0	0.7786561	0.0	17.820876433651087	0.4134617118486628	2.3581474854376636	0.11483223720569309	0.3875474018788209	0.02101081692418797	0.04543155514563685	1.0	BR1-220tum REF 08-15SNAP-013752-0064.txt
133	27.78253968253968	1.3408552333333321	6.239149284126977	1.028406303174603	0.5088831075396832	0.006521719365079362	4.0	1.008386	2.437237	1.0	0.0625	0.0	25.0	1.203036	6.237636	1.0	0.5	0.0	52.0	1.7320509999999998	8.505342500000001	1.0	0.964599	0.029411700000000002	20.0	0.26106399999999996	2.453061	0.0	0.7662338	0.0	18.97221058554836	0.43038350092775585	2.488714213482134	0.1254328063763158	0.3806619771754025	0.023193503883709006	0.03748772723215614	1.0	BR1-220tum REF 08-15SNAP-012914-0043.txt
134	29.942492012779553	1.3151552763578265	6.4354088394568665	1.0228857907348237	0.4287078569488826	0.00546661541533546	4.0	1.0208184999999999	2.9280095	1.0	0.0625	0.0	28.0	1.2016965000000002	6.456424	1.0	0.1764706	0.0	53.0	1.7320509999999998	8.485281	1.0	0.9655171999999999	0.0	21.0	0.24291899999999989	2.076604999999999	0.0	0.7638889000000001	0.0	18.718100861469903	0.39255544061858083	2.349647437861112	0.1203875958042653	0.3782045895209403	0.022865807657465223	0.037249709916396416	1.0	BR1-220tum REF 08-15SNAP-011650-0020.txt
135	30.76888387824126	1.3079474024802695	6.504523791431793	1.0224876843291997	0.42207934678692305	0.00512296392333709	4.0	1.019871	2.856019	1.0	0.06350805	0.0	30.0	1.196138	6.592517	1.0	0.1702128	0.0	54.0	1.7298259999999999	8.398394	1.0	0.9666665999999999	0.0	22.0	0.24359799999999998	2.3096629999999996	0.0	0.7686042	0.0	18.95849680543801	0.3902488389332649	2.2959370685638807	0.11464201642419652	0.3784805958740152	0.02172320861619397	0.026390169884859125	1.0	BR1-220norm REF 08-15SNAP-015957-0041.txt
136	26.25537634408602	1.3012810927419358	6.0146002553763465	1.0113550040322579	0.47509969919354944	0.004208516532258065	4.0	1.0091679999999998	2.6466279999999998	1.0	0.0625	0.0	25.0	1.1928860000000001	6.2622610000000005	1.0	0.2063895	0.0	47.5	1.6329930000000001	7.896511500000001	1.0	0.9629629999999999	0.0	18.0	0.21170599999999995	2.174587999999999	0.0	0.7809524	0.0	16.129661054051336	0.4339856380447622	2.0334330091540926	0.07011633837068203	0.3834178428746202	0.017665158381926085	0.0221356103656541	1.0	BR1-220norm REF 08-15SNAP-015611-0029.txt
137	28.713258785942493	1.300300496006388	6.3465162507987225	1.0241519097444087	0.41349009353035243	0.004772406869009583	5.0	1.01865	3.207584	1.0	0.06451609999999999	0.0	27.0	1.191075	6.390779	1.0	0.1702128	0.0	49.0	1.6350195	8.070685000000001	1.0	0.9655171999999999	0.0	20.0	0.21791300000000025	2.1331070000000008	0.0	0.7638889000000001	0.0	17.5601672192179	0.478122624935856	2.28303099713939	0.12083498319732457	0.377466950432788	0.01912631781107268	0.037249709916396416	1.0	BR1-220tum REF 08-15SNAP-011721-0024.txt
138	27.3739837398374	1.307751152439023	6.1862613678861775	1.0253334945799455	0.4502088682249319	0.0042335958672086735	4.0	1.0092	2.9280095	1.0	0.0666666	0.0	26.0	1.187332	6.268359	1.0	0.1875	0.0	48.0	1.71501	8.062258	1.0	0.9797794499999999	0.0	19.0	0.22742299999999993	2.1636049999999996	0.0	0.7758152	0.0	16.719541351113847	0.4213688156282889	2.1676750889489873	0.11983782452520138	0.3847441306239211	0.01755511388925463	0.04391419475766862	1.0	BR1-220tum REF 08-15SNAP-013440-0058.txt
139	30.89880059970015	1.3409366004497738	6.5244984482758515	1.0402071896551723	0.4985957876311843	0.008186311919040479	4.0	1.008386	2.437237	1.0	0.0588235	0.0	27.0	1.197388	6.389712	1.0	0.25	0.0	56.0	1.792553	9.219544	1.023383	0.9642857	0.032257999999999995	22.0	0.26194699999999993	2.3459519999999996	0.0	0.7689075999999999	0.0	30.693426989024136	0.424555703352589	2.9010809967304425	0.15466972806886056	0.3797145653838609	0.02649976564246335	0.03968938740293356	1.0	BR1-220tum REF 08-15SNAP-012005-0033.txt
140	28.558988764044944	1.3349628361423191	6.313168016853935	1.0230636582397	0.5535256310861426	0.008345519569288388	4.0	1.021405	3.0031660000000002	1.0	0.08333330000000001	0.0	27.0	1.1922175	6.3552265000000006	1.0	0.7333333000000001	0.0	51.0	1.7320509999999998	8.332524	1.0	0.9666665999999999	0.032257999999999995	21.0	0.2578109999999998	2.314426000000001	0.0	0.7715616999999999	0.0	18.102374389233145	0.45072375166840795	2.3494607706807	0.10731921193066055	0.37939099011082345	0.027124692105417916	0.031775311653922826	1.0	BR1-220tum REF 08-15SNAP-011732-0025.txt
141	24.51421800947867	1.3061048025276436	5.816333594786721	1.0190098341232228	0.44289445268562455	0.0029457076619273308	3.0	1.0	2.437237	1.0	0.060302999999999995	0.0	23.0	1.1934004999999999	5.902680999999999	1.0	0.1818182	0.0	45.0	1.7320509999999998	8.062258	1.0	1.0	0.0	18.0	0.2224149999999998	2.3215189999999994	0.0	0.775	0.0	15.932624831619606	0.36406242636580505	2.15991880504667	0.09264931616340194	0.3848666476086635	0.015005968389190593	0.03766624021897593	1.0	BR1-220tum REF 08-15SNAP-011428-0007.txt
142	27.775059194948696	1.3193202888713476	6.237283126282555	1.028223322809787	0.5142351946329922	0.006849588555643247	4.0	1.008386	2.437237	1.0	0.0674242	0.0	25.0	1.1985540000000001	6.272449	1.0	0.5	0.0	49.0	1.7320509999999998	8.064714500000001	1.0	0.9718254	0.030302999999999997	21.0	0.24739	2.378176	0.0	0.7701863999999998	0.0	18.48941957028991	0.3736337449037374	2.46860594670737	0.12381191954898017	0.38184232924979983	0.02301491574718414	0.0376959923834459	1.0	BR1-220tum REF 08-15SNAP-012939-0045.txt
143	25.27777777777778	1.301680551679586	5.916524171834624	1.0180902971576227	0.4786079936692511	0.004328155167958655	4.0	1.0	2.437237	1.0	0.061553	0.0	23.0	1.1901265	5.987954	1.0	0.2094298	0.0	46.0	1.6470190000000002	8.0431705	1.0	0.96720425	0.0	19.0	0.2534700000000001	2.3605210000000003	0.0	0.767507	0.0	15.685840064346586	0.4060870584298913	2.1671712269005816	0.10171542944911369	0.38334338756618597	0.018595115924057586	0.023028175299753057	1.0	BR1-225norm REF 05-18SNAP-035407-0009.txt
144	26.345794392523363	1.3400214682242986	6.04001584205609	1.0282381728971963	0.4654449568224303	0.004030758504672897	3.0	1.0	2.124504	1.0	0.01666665	0.0	24.0	1.202857	6.125291000000001	1.0	0.20144925	0.0	49.0	1.7321429999999998	8.1137655	1.0	0.9642857	0.0	22.0	0.2876400000000001	2.5440249999999995	0.0	0.7525253000000001	0.0	19.410808629695477	0.41488514188659925	2.5324036642191436	0.16594414417040354	0.37823571584433613	0.016781733650307697	0.03183481598286275	1.0	BR1-220tum REF 08-15SNAP-012252-0038.txt
145	25.87632978723404	1.301789513297872	6.00119531250001	1.0123512686170213	0.4374653042553191	0.004795487765957448	4.0	1.0021545	3.0031660000000002	1.0	0.061553	0.0	25.0	1.191926	6.2347135	1.0	0.1764706	0.0	45.0	1.6329930000000001	7.860357499999999	1.0	0.9807621499999999	0.0	18.0	0.22417399999999987	2.0752500000000005	0.0	0.7823529	0.0	15.040879520237652	0.3967314034188043	1.930847667361843	0.08364200413438594	0.38684493815910453	0.02114837573516339	0.02237362768141382	1.0	BR1-220norm REF 08-15SNAP-015537-0026.txt
146	25.26029411764706	1.3352156985294106	5.899117129411765	1.0166947044117651	0.5663802332352948	0.007316997058823527	4.0	1.008386	2.481856	1.0	0.08893275	0.0	23.0	1.2115745	5.994228	1.0	0.75	0.0	47.0	1.6944215	7.975212000000001	1.0	1.0	0.0	19.0	0.27071	2.3612930000000008	0.0	0.7678261000000001	0.0	20.04336944570509	0.46266449455440267	2.2490491594144144	0.1682407614921752	0.3780389622699116	0.026226100158797838	0.02023147183957633	1.0	BR1-225norm REF 05-18SNAP-035754-0013.txt
147	29.439183673469387	1.3091829836734696	6.358144359183676	1.0249427289795914	0.4965645613061224	0.006855060816326527	4.0	1.0	2.437237	1.0	0.06594195	0.0	28.0	1.190952	6.373223	1.0	0.2173913	0.0	52.0	1.7320509999999998	8.485281	1.0	0.9677418999999999	0.01989755	22.0	0.23641400000000012	2.273154000000001	0.0	0.7702019999999999	0.0	18.872325472007045	0.43154087654233925	2.4093449334098747	0.1139837163722078	0.3850905773683128	0.024194408509533777	0.03644640147570736	1.0	BR1-220tum REF 08-15SNAP-011951-0032.txt
148	33.3911704312115	1.3188560503080073	6.782261957905545	1.026825155030801	0.41230815934291604	0.0072946635523613934	5.0	1.0281385	3.062957	1.0	0.06451609999999999	0.0	32.5	1.1818125	6.921308	1.0	0.17142860000000001	0.0	58.0	1.7320509999999998	8.7732985	1.0	0.9649014499999999	0.0	23.0	0.22763999999999984	2.073937999999999	0.0	0.7607143	0.0	20.240239974759206	0.4633045423215163	2.4491796917897064	0.12826589884551545	0.3747581356863037	0.025816604411993085	0.028978608193746095	1.0	BR1-220norm REF 08-15SNAP-015928-0039.txt
149	31.718446601941746	1.3003391759708738	6.576377438106797	1.019214029126213	0.5062466200242729	0.008884650728155339	5.0	1.008386	3.062957	1.0	0.09449405	0.0	30.0	1.1748210000000001	6.6615735	1.0	0.25	0.0	55.0	1.6818985	8.602325	1.0	0.96875	0.0357142	23.0	0.22840300000000013	2.2465329999999994	0.0	0.7666666999999999	0.0	18.983343478581133	0.3958469741967196	2.2710262757597244	0.09635080260360299	0.3791473847657773	0.02690001033197333	0.024515783523251317	1.0	BR1-225norm REF 05-18SNAP-035335-0008.txt
150	32.190661478599225	1.2982838119325542	6.640062357976662	1.0208224863813231	0.4573018293125813	0.008037804798962383	5.0	1.021405	3.1894175000000002	1.0	0.07142849999999999	0.0	31.0	1.177368	6.71055	1.0	0.18571429999999997	0.0	56.0	1.6329930000000001	8.544003	1.0	0.96	0.0333333	22.0	0.22773	2.109737	0.0	0.7683983	0.0	18.231860653340057	0.40380026244896355	2.2189315369450435	0.10778963777755257	0.3797860415257567	0.025933163173881807	0.02293891880634316	1.0	BR1-220norm REF 08-15SNAP-015902-0036.txt
151	28.62529832935561	1.265272902147971	6.21340272673032	1.0098144057279237	0.5206611365155136	0.008692123747016703	4.0	1.003382	2.437237	1.0	0.07142849999999999	0.0	28.0	1.1752915000000002	6.410680999999999	1.0	0.5	0.0	51.0	1.6027040000000001	8.072412	1.0	0.9655171999999999	0.033908	21.0	0.20028899999999994	2.2324780000000004	0.0	0.7802198	0.0	16.94742479699799	0.3092494156694746	2.0940289459376373	0.05909297876202417	0.38329560590338696	0.027013105362575455	0.02493231382583083	1.0	BR1-220norm REF 08-15SNAP-015618-0030.txt
152	28.034361233480176	1.3075917612334769	6.273601404405294	1.0239673947136563	0.4769595792070483	0.005523885462555064	5.0	1.021405	3.006332	1.0	0.06594195	0.0	26.0	1.192252	6.34127	1.0	0.2	0.0	50.0	1.6912060000000002	8.143548	1.0	1.0	0.0	19.0	0.23014599999999996	2.1762000000000006	0.0	0.7754010999999998	0.0	18.15201739766667	0.39115658273450543	2.369333823763693	0.11464211660621745	0.38620577767732717	0.019773741565069614	0.03376870667341049	1.0	BR1-220tum REF 08-15SNAP-013353-0055.txt
153	27.8952802359882	1.3304234690265493	6.24139050958702	1.0276647949852509	0.44236313650442477	0.004520490265486725	4.0	1.0	2.437237	1.0	0.0625	0.0	26.0	1.2031395	6.269146	1.0	0.1785714	0.0	50.0	1.7320509999999998	8.405656	1.0	1.0	0.0	19.0	0.2578109999999998	2.2643310000000003	0.0	0.7782258	0.0	17.983217549066204	0.4189312860472364	2.4067241237799277	0.12497575542289927	0.3851505214510824	0.0190379442854854	0.0403439350212728	1.0	BR1-220tum REF 08-15SNAP-013214-0046.txt
154	28.94482173174873	1.3144041383701193	6.353234494906622	1.0210597784380304	0.4690404544142622	0.0060187573853989805	4.5	1.008793	3.062957	1.0	0.07634025	0.0	27.0	1.1903739999999998	6.3847515	1.0	0.19189855	0.0	51.5	1.7320509999999998	8.31766	1.0	0.9655171999999999	0.0	20.0	0.23569699999999982	2.223967000000001	0.0	0.7744754999999999	0.0	17.695294315932497	0.43630582766828135	2.301439511845058	0.11304207445807733	0.38540884087175586	0.02339816055445573	0.035048049745618995	1.0	BR1-220tum REF 08-15SNAP-011641-0019.txt
155	27.809446254071663	1.3254966530944625	6.22135485504886	1.02236839495114	0.4320996079804564	0.00491853599348534	3.0	1.003852	2.437237	1.0	0.05456345	0.0	27.0	1.201832	6.349838	1.0	0.18518520000000002	0.0	51.0	1.7320509999999998	8.412888500000001	1.0	0.96720425	0.0	20.0	0.24904599999999988	2.360626	0.0	0.7555556000000001	0.0	17.30520742227301	0.4344287132513711	2.345456325995949	0.12078043362431339	0.37722198424796965	0.019517285807083288	0.03653565796911725	1.0	BR1-220tum REF 08-15SNAP-011454-0011.txt
156	33.48249452954048	1.3119228326039387	6.8121937614879675	1.0268964474835887	0.4178078160831512	0.007474183260393873	5.0	1.021405	3.207584	1.0	0.08333330000000001	0.0	33.0	1.189788	6.9140055	1.0	0.17460320000000001	0.0	58.0	1.7187755	8.602325	1.0	0.9636243499999999	0.0	22.0	0.2328969999999999	2.065106	0.0	0.743421	0.0	20.347694881581706	0.42485850712474404	2.403161898872645	0.13027622021591578	0.3698881555122421	0.027519046368964732	0.027193478325548182	1.0	BR1-220norm REF 08-15SNAP-015919-0038.txt
157	28.559796437659035	1.2827795776081419	6.230094756997467	1.0144290776081428	0.48957599910941574	0.00695930292620865	4.0	1.002766	2.6912469999999997	1.0	0.06781605	0.0	28.0	1.174349	6.397083	1.0	0.2154762	0.0	50.0	1.624428	8.062258	1.0	0.9696969999999999	0.0	22.0	0.20993300000000015	2.352271000000001	0.0	0.7753968	0.0	16.52785795280746	0.4383635520630281	2.0743551961298503	0.08516686790890352	0.38465772056051944	0.026101565473493356	0.02338520127339264	1.0	BR1-220norm REF 08-15SNAP-015634-0031.txt
158	28.594893617021278	1.3132996408510622	6.328266331063833	1.0255093617021278	0.4477715412765962	0.005253214212765953	4.0	1.0	2.856019	1.0	0.06515274999999998	0.0	27.0	1.191926	6.388217	1.0	0.1818182	0.0	50.0	1.7286705	8.2398845	1.0	0.9701426	0.0	18.0	0.22279099999999996	2.026922	0.0	0.7772177	0.0	17.224701939469842	0.3998305610147953	2.2654498176468945	0.11559289469910665	0.3849677872619378	0.019147759737492682	0.034958793252209096	1.0	BR1-220tum REF 08-15SNAP-013516-0061.txt
159	27.379310344827587	1.3212563265306116	6.221053176636175	1.0276270689655174	0.45392640858550226	0.004610977832512314	4.0	1.005195	2.437237	1.0	0.0625	0.0	26.0	1.194935	6.295547	1.0	0.18518520000000002	0.0	48.0	1.7320509999999998	8.219011	1.0	0.975	0.0	18.0	0.2544979999999999	2.1668390000000004	0.0	0.774671	0.0	17.41092847864482	0.3977695822615253	2.3399014188955745	0.12165888520510591	0.3848985332847935	0.018938018607118086	0.04227782571182054	1.0	BR1-220tum REF 08-15SNAP-013319-0052.txt
160	25.55421686746988	1.3388341204819265	5.898696637048193	1.0187921641566269	0.5265305436746996	0.00664339126506024	3.0	1.0	2.124504	1.0	0.0625	0.0	24.0	1.196653	6.1083454999999995	1.0	0.5714286	0.0	48.0	1.7320509999999998	8.062258	1.0	0.9912280499999999	0.0	23.0	0.29161400000000004	2.7132999999999994	0.0	0.7752193000000001	0.0	17.153982299281207	0.4978297242100775	2.2597148848363076	0.10424810997375941	0.3831635281044356	0.025674916405970485	0.019755437208056885	1.0	BR1-225norm REF 05-18SNAP-035939-0018.txt
161	27.1175	1.295364713749998	6.082980162500008	1.01450912125	0.47965020625000016	0.006814468625000001	3.0	1.0013830000000001	2.437237	1.0	0.052631500000000005	0.0	25.0	1.2033825	6.295547	1.0	0.2	0.0	48.5	1.6926515	8.0	1.0	0.9718254	0.0	20.0	0.23916300000000001	2.2273189999999996	0.0	0.7926421	0.0	19.687399364822156	0.3252378804269992	2.253180788014711	0.09429926818639231	0.38964835212959237	0.02597934613799295	0.02380173157597215	1.0	BR1-220norm REF 08-15SNAP-015528-0025.txt
162	26.849415204678362	1.303610757309942	6.071945337719302	1.0119289722222222	0.49147010891812887	0.007100131725146199	4.0	1.008386	2.437237	1.0	0.06997139999999999	0.0	25.0	1.208155	6.25695	1.0	0.2222222	0.0	49.0	1.6982675	8.062258	1.0	0.9701426	0.0	22.0	0.2539049999999998	2.5280770000000006	0.0	0.7711598999999999	0.0	16.45459327995959	0.32674526956885763	2.0850908681167635	0.07197992064291911	0.38266315731902234	0.025979114423628585	0.02035048049745619	1.0	BR1-220norm REF 08-15SNAP-015604-0028.txt
163	27.380403458213255	1.2941661325648426	6.104025458213261	1.0114573659942363	0.4868238713256489	0.005378613400576368	4.0	1.008386	2.6466279999999998	1.0	0.07767715	0.0	25.0	1.1915015000000002	6.267572	1.0	0.2	0.0	50.0	1.619593	8.062258	1.0	1.0	0.0	22.0	0.2175950000000002	2.251932	0.0	0.7822317999999999	0.0	16.183279051993296	0.40796286529712195	2.029209746229598	0.0808453307750572	0.3869307890724653	0.023079630303410047	0.02064800214215584	1.0	BR1-225norm REF 05-18SNAP-040354-0034.txt
164	20.837349397590362	1.3462077805507728	5.419347925989686	1.02438656454389	0.4796494921686753	0.0033026638554216857	3.0	1.0	2.124504	1.0	0.0	0.0	18.0	1.219187	5.2388069999999995	1.0	0.21240599999999998	0.0	40.0	1.7320509999999998	7.639075500000001	1.0	1.0	0.0	16.0	0.2785359999999999	2.1889450000000004	0.0	0.7845911999999999	0.0	14.958469732110256	0.437795009015451	2.2759764548787778	0.13613584567866	0.38953253657055015	0.015838311463704964	0.034572015114099554	1.0	BR1-225tum REF 05-18SNAP-033710-0041.txt
165	19.99427636958299	1.3364359059689277	5.201980828291093	1.0226962060506952	0.5314370967293529	0.0033434161079313163	2.0	1.0	2.0	1.0	0.0	0.0	16.0	1.224745	5.015312000000001	1.0	0.6666667	0.0	39.0	1.7320509999999998	7.78635	1.0	1.0	0.0	17.0	0.28912799999999983	2.497927	0.0	0.7802198	0.0	20.386634069388197	0.3778375589301982	2.521791442925049	0.18448143927177557	0.3897392728510657	0.017838531042074158	0.036386897146767426	1.0	BR1-225tum REF 05-18SNAP-033333-0033.txt
166	25.453748006379584	1.3080976850079733	5.9225210486443425	1.0193445239234455	0.5209193631578944	0.005987714513556617	4.0	1.0012135	2.437237	1.0	0.0666666	0.0	23.0	1.1957915	6.031391	1.0	0.5	0.0	46.5	1.7320509999999998	8.0	1.0	1.0	0.0	19.0	0.2306189999999999	2.441244000000001	0.0	0.7802198	0.0	17.05196152510215	0.3605004345378936	2.187392386208989	0.10940324101595475	0.387124974279362	0.02222709766600644	0.03730921424533635	1.0	BR1-225tum REF 05-18SNAP-033001-0024.txt
167	32.73924050632911	1.3115078405063298	6.48491037468354	1.019955830379747	0.6637797721518989	0.02602478784810126	3.0	1.0	2.437237	1.0	0.0	0.0	32.0	1.167844	6.718021	1.0	0.84	0.0	60.0	1.7320509999999998	9.0	1.0	0.9565216999999999	0.1033654	28.0	0.21346200000000004	2.4868949999999996	0.0	0.7031508999999999	0.0344827	21.2169112017314	0.5265228319596525	2.371074684592159	0.12433560429147193	0.3399803417579443	0.047635231434764606	0.01175210496563625	1.0	BTumor REF 07-18SNAP-001555-0001.txt
168	27.06341463414634	1.31627996829268	6.111241243902437	1.0235616910569105	0.45812716024390204	0.004721177073170731	4.0	1.0	2.437237	1.0	0.0540935	0.0	25.0	1.1884545	6.214605000000001	1.0	0.1904762	0.0	50.0	1.7320509999999998	8.18542	1.0	0.9705628	0.0	19.0	0.2513049999999999	2.3050999999999995	0.0	0.7614035	0.0	17.353874328055166	0.4268575140367083	2.304189694891426	0.11432538104269775	0.3842871440698562	0.020643872509816627	0.036595162298057184	1.0	BR1-225tum REF 05-18SNAP-032656-0019.txt
169	26.617486338797814	1.2952517254098355	6.034668871584708	1.0169767377049181	0.4816710741803287	0.0031640081967213105	5.0	1.008386	3.062957	1.0	0.08166665000000001	0.0	25.0	1.192063	6.1535385	1.0	0.2083333	0.0	47.5	1.6534935	8.0273465	1.0	0.96824595	0.0	21.0	0.2342989999999998	2.4478619999999998	0.0	0.7711598999999999	0.0	18.920703675109145	0.3571219906544424	2.18763473885451	0.1793653063620649	0.3816791673862486	0.014980919505559007	0.021778584392014518	1.0	BR1-225norm REF 05-18SNAP-040323-0030.txt
170	31.280839895013123	1.2320436535433066	6.343496816272964	1.0184387847769028	0.6790350963254597	0.019469771653543303	3.0	1.0	2.124504	1.0	0.0	0.0	29.0	1.1470790000000002	6.462537	1.0	0.8518519	0.0	58.0	1.449441	8.485281	1.0	0.9491525	0.07894730000000001	26.0	0.17602800000000007	2.271705	0.0	0.5148936	0.0	19.154089229266763	0.3054215794998436	2.20208300738785	0.10665184277263424	0.3267470315722519	0.04343585050778499	0.011335574663056737	1.0	Bespesor103 REF 01-15SNAP-024912-0012.txt
171	21.63609756097561	1.3373908536585337	5.510609238048779	1.0199856351219512	0.5030904298536585	0.0037925773658536582	3.0	1.0	2.124504	1.0	0.05195675000000001	0.0	19.0	1.22349	5.419716	1.0	0.3333333	0.0	42.0	1.7320509999999998	7.920149	1.0	1.0	0.0	17.0	0.29090300000000013	2.339746999999999	0.0	0.7741545999999999	0.0	14.894990625931243	0.3949808856718675	2.2113337327839875	0.11509075497918854	0.38530464622453575	0.01709782854055399	0.03049596858171432	1.0	BR1-225tum REF 05-18SNAP-033805-0046.txt
172	20.07577019150708	1.3342327185678584	5.3054560549542025	1.0151149567027478	0.5730501140716068	0.003391926977518735	2.0	1.0	2.0	1.0	0.0	0.0	18.0	1.224745	5.2388069999999995	1.0	0.7777778000000001	0.0	38.0	1.7320509999999998	7.615773	1.0	1.0	0.0	17.0	0.28759100000000015	2.2278719999999996	0.0	0.7833333	0.0	13.872264450801936	0.3902464569539161	2.0828006384094264	0.09672857594872851	0.38540038254012343	0.016127355930191437	0.035732349528428194	1.0	BR1-225tum REF 05-18SNAP-033510-0036.txt
173	28.455882352941178	1.2581762500000002	5.953634947058819	1.0155966	0.6141586323529407	0.015546679411764701	1.0	1.0	1.0	1.0	0.0	0.0	27.0	1.1502555	6.397342500000001	1.0	0.822479	0.0	52.5	1.5956475	8.0	1.0	0.9622507	0.0588235	22.0	0.20297900000000002	2.301773	0.0	0.7441076999999999	0.0	21.602991230470995	0.36383656374778134	2.299759079457726	0.13720857831763286	0.3667638428546458	0.03693905095835562	0.010115735919788165	1.0	Bespesor103 REF 01-15SNAP-022744-0003.txt
174	24.79742765273312	1.3369842475884242	5.830154135048237	1.012296773311897	0.48153617749196204	0.0029266979099678444	4.0	1.01865	2.6912469999999997	1.0	0.06066175	0.0	24.0	1.1919035	6.0211565	1.0	0.1967742	0.0	45.0	1.6539570000000001	7.858262999999999	1.0	1.0	0.0	20.0	0.25859999999999994	2.5106270000000004	0.0	0.7898277	0.0	15.006883516192165	0.5471529667256102	1.9090299339479297	0.09071573888119183	0.39310326003181173	0.013450630439159481	0.01850584630031835	1.0	BR1-225norm REF 05-18SNAP-040057-0024.txt
175	26.393150684931506	1.2799297095890403	6.006754979452063	1.01367497260274	0.44221401520547904	0.003431816438356164	3.5	1.0	2.2808705	1.0	0.052027000000000004	0.0	25.0	1.1850930000000002	6.2515015	1.0	0.18257574999999998	0.0	46.0	1.6329930000000001	8.002011	1.0	0.9733285999999999	0.0	19.0	0.21825300000000003	2.114591	0.0	0.775	0.0	15.2961704292026	0.30853194628510466	1.98667351342914	0.07958235126492612	0.3849017660465669	0.01477380098070886	0.02171908006307459	1.0	BR1-225norm REF 05-18SNAP-040348-0033.txt
176	21.05662100456621	1.3393650639269379	5.4007378420091365	1.021000801826484	0.5211553168949773	0.004104345388127854	2.0	1.0	2.0	1.0	0.0	0.0	18.0	1.23298	5.278214	1.0	0.5714286	0.0	40.0	1.7320509999999998	7.615773	1.0	1.0	0.0	17.0	0.264367	2.2715069999999997	0.0	0.7701863999999998	0.0	16.240557200152654	0.3882410796721454	2.3119766039402276	0.14737975664090336	0.3878619538508731	0.01985986350613281	0.03257862009461188	1.0	BR1-225tum REF 05-18SNAP-033501-0035.txt
177	38.22708618331053	1.276916186046511	7.051614119015055	1.0216891436388513	0.621941905745554	0.03489824651162791	4.5	1.0126265	3.0314785	1.0	0.1	0.0	37.0	1.172134	7.211102	1.0	0.8529412000000001	0.0	68.0	1.7320509999999998	9.486833	1.005399	0.974359	0.1351351	28.0	0.18265599999999993	2.308669	0.0	0.7616161	0.0588235	22.749101504891357	0.3429037358552771	2.556778944524843	0.10478008244781163	0.36860205482088343	0.06136904883894752	0.021748832227544555	1.0	BR8-112norm REF 05-18SNAP-023721-0032.txt
178	29.59271523178808	1.2528889105960261	6.165262672185433	1.0179444602649006	0.6170764079470197	0.017372914238410593	2.0	1.0	2.0	1.0	0.0	0.0	29.0	1.135756	6.502409	1.0	0.8	0.0	53.5	1.587377	8.062258	1.0	0.9614814999999999	0.06451609999999999	21.0	0.156717	2.085846	0.0	0.7412586999999999	0.0	17.442137450802342	0.4084404781447937	2.0471064684649694	0.14013266200270227	0.35739178183934894	0.04052913270942969	0.008985153669929488	1.0	Bespesor103 REF 01-15SNAP-023356-0010.txt
179	26.644444444444446	1.323316448148149	5.699786244444444	1.0244518333333332	0.557223187037037	0.01154351148148148	1.0	1.0	1.0	1.0	0.0	0.0	22.0	1.163593	5.888663	1.0	0.7669683500000001	0.0	52.0	1.784389	8.159106000000001	1.0	0.9663841499999999	0.0363756	27.0	0.3170359999999999	3.1843760000000003	0.0	0.7566518999999999	0.0	26.420241024685385	0.41459683976977474	2.8902115309561087	0.15842814707867803	0.3847990977512976	0.03376632068765139	0.0080330844068906	1.0	Bespesor103 REF 01-15SNAP-022656-0002.txt
180	21.54153846153846	1.3092976923076927	5.359488596923078	1.0050812000000002	0.5886015876923076	0.0027242720000000002	3.0	1.0	2.124504	1.0	0.08452375000000001	0.0	19.0	1.1985540000000001	5.419716	1.0	0.8	0.0	39.5	1.6485290000000001	7.2801100000000005	1.0	1.0	0.0	17.0	0.22700200000000015	2.2329559999999997	0.0	0.7506631	0.0	17.60006024734174	0.4650072430871096	2.0235295733301975	0.0399742970391262	0.36534238045678935	0.017020116853755485	0.009669453452738687	1.0	BTumor REF 07-18SNAP-012245-0035.txt
181	24.523333333333333	1.2882158533333326	5.713962250000001	1.010508596666667	0.6283092013333333	0.008839677	2.0	1.0	2.0	1.0	0.0	0.0	23.0	1.1896965	5.981009	1.0	0.8461539	0.0	41.0	1.6997125	7.472484	1.0	1.0	0.03774925	19.0	0.2549650000000001	2.3386960000000006	0.0	0.7577061	0.0	20.019893162108083	0.3529627863237216	2.190306733022509	0.0791917628993946	0.36534440815765906	0.025452023313533245	0.008925649340989557	1.0	BTumor REF 07-18SNAP-012335-0036.txt
182	25.440751445086704	1.2876767846820798	5.891448683526023	1.0122271777456648	0.45131790115606957	0.0027807768786127164	3.5	1.0	2.124504	1.0	0.061553	0.0	25.0	1.2004640000000002	6.2165315	1.0	0.1818182	0.0	46.0	1.6329930000000001	7.81025	1.0	1.0	0.0	20.0	0.21863199999999994	2.498766999999999	0.0	0.7797619	0.0	15.106393911439813	0.32788574314184604	1.9927318388980086	0.08747446591689963	0.3866069129323276	0.013343662462415732	0.020588497813215912	1.0	BR1-225norm REF 05-18SNAP-040100-0025.txt
183	23.230994152046783	1.3264984444444443	5.589749678362573	1.0057449239766083	0.6184246584795324	0.004703895321637427	3.0	1.0	2.124504	1.0	0.0734006	0.0	22.0	1.1897265	5.712129	1.0	0.8297101	0.0	41.0	1.6407610000000001	7.5380685	1.0	1.0	0.0	19.0	0.2708369999999998	2.2414570000000005	0.0	0.7590133	0.0	18.517318546327502	0.7395249324922077	2.054067577583069	0.03949967447263965	0.3707459664106782	0.018779255490179017	0.010175240248728096	1.0	BTumor REF 07-18SNAP-013017-0041.txt
184	34.956011730205276	1.237310463343109	6.601232967741939	1.0101552316715543	0.6516314964809391	0.02788380029325514	4.0	1.006618	2.437237	1.0	0.0	0.0	34.0	1.145455	6.966744	1.0	0.8518519	0.0	59.0	1.484528	8.485281	1.0	0.9594594999999999	0.10416669999999999	26.0	0.1632659999999999	1.9654359999999995	0.0	0.7323849	0.0333333	21.57414686222162	0.35288414589658684	2.107799400710019	0.08604728622466618	0.3523128366602344	0.052052500811503644	0.01014548808425813	1.0	BTumor REF 07-18SNAP-005848-0020.txt
185	37.26086956521739	1.217385634271101	6.838359140664964	1.0164205473145778	0.7091862785166243	0.033348926342710986	4.0	1.0223095	3.1352705	1.0	0.0	0.0	37.0	1.13286	7.097438	1.0	0.8695652	0.0	62.0	1.390031	9.0	1.005728	0.9555556000000001	0.1132075	27.0	0.1444939999999999	1.9788459999999999	0.0	0.28671330000000006	0.054054	21.326675496544343	0.2946725311136891	2.2353651380218786	0.08517693969056896	0.32204582029410883	0.05456609744967205	0.011633096307756389	1.0	BTumor REF 07-18SNAP-005624-0018.txt
186	20.35996563573883	1.3311720859106506	5.356164062714779	1.0129687173539517	0.49543175472508544	0.0027257250859106536	3.0	1.0	2.124504	1.0	0.0396078	0.0	18.0	1.236551	5.268104	1.0	0.23529410000000003	0.0	40.0	1.7320509999999998	7.694959000000001	1.0	1.0	0.0	16.0	0.25878	2.249180000000001	0.0	0.7734977	0.0	13.653485840626702	0.3597171514922079	2.0074378711041834	0.08273237060581665	0.3882446644566809	0.01378611420224178	0.03463151944303948	1.0	BR1-225tum REF 05-18SNAP-033638-0039.txt
187	26.63351498637602	1.2957169128065382	6.03505236920981	1.0155702779291556	0.43544929686648565	0.0033057069482288824	4.0	1.008386	2.437237	1.0	0.06451609999999999	0.0	26.0	1.1897115	6.2821785000000006	1.0	0.1818182	0.0	48.0	1.6700404999999998	7.968166999999999	1.0	0.96824595	0.0	21.0	0.23138999999999998	2.3671870000000004	0.0	0.7579711	0.0	15.509354456448847	0.3333022534263001	2.0273263414924134	0.08859924588002238	0.37810903990582306	0.014851283381151603	0.02183808872095445	1.0	BR1-225norm REF 05-18SNAP-040106-0026.txt
188	25.439620081411125	1.3268737245590208	5.950857299864316	1.0196263921302577	0.4492366795115332	0.0020739377204884663	4.0	1.0013830000000001	2.437237	1.0	0.05322125	0.0	24.0	1.197275	6.059275	1.0	0.19230770000000003	0.0	47.0	1.7320509999999998	8.062258	1.0	0.9607692	0.0	20.0	0.255274	2.4115719999999996	0.0	0.7541477999999999	0.0	15.627341098694824	0.4651559415180033	2.150825976631862	0.10788974057195218	0.3797895949205286	0.011449983702177216	0.021927345214364347	1.0	BR1-225norm REF 05-18SNAP-040342-0032.txt
189	20.10916179337232	1.3649438996101322	5.295731855750486	1.022820417153996	0.4980820769005858	0.0026243258284600387	2.0	1.0	2.0	1.0	0.0	0.0	17.0	1.239328	5.1785879999999995	1.0	0.2666667	0.0	40.0	1.7687244999999998	7.769712	1.0	1.0	0.0	16.0	0.30540299999999987	2.363875	0.0	0.7803030999999999	0.0	16.100614867217903	0.4286564283346878	2.3780043166233913	0.14343408179655856	0.3906176942036324	0.014238221719898116	0.030525720746184284	1.0	BR1-225tum REF 05-18SNAP-033718-0042.txt
190	23.437268002969564	1.3282013058648823	5.709964348181132	1.0201043986636968	0.48119167854491485	0.002913237342242019	2.0	1.0	2.0	1.0	0.032257999999999995	0.0	22.0	1.219563	5.688845	1.0	0.2105263	0.0	43.0	1.7320509999999998	7.948065	1.0	1.0	0.0	19.0	0.2604440000000001	2.3824820000000004	0.0	0.7786561	0.0	15.537951936095457	0.404604792791587	2.2073350360599466	0.10069844324907641	0.39037798204215335	0.014904255015640085	0.04007616554104311	1.0	BR1-225tum REF 05-18SNAP-033008-0025.txt
191	24.625954198473284	1.3026342534351123	5.784669283969465	1.0113394320610687	0.44637946854961885	0.0028343732824427474	3.0	1.0	2.124504	1.0	0.042572399999999996	0.0	23.0	1.203036	5.975781	1.0	0.1875	0.0	46.0	1.6329930000000001	7.81025	1.0	0.9622507	0.0	19.0	0.251509	2.578288999999999	0.0	0.7715517	0.0	15.656979458659784	0.39617463911762646	2.0318249564596345	0.07954902069335143	0.38081809745461553	0.014476159138117362	0.019487667727827198	1.0	BR1-225norm REF 05-18SNAP-040011-0021.txt
192	21.187061574434917	1.3466579462197967	5.472781600155887	1.0189689407638343	0.5238122061574433	0.003495413561964147	3.0	1.0	2.124504	1.0	0.0319472	0.0	19.0	1.224745	5.404107	1.0	0.6	0.0	40.5	1.7320509999999998	7.81025	1.0	1.0	0.0	17.0	0.275428	2.3354	0.0	0.7738095999999999	0.0	14.43930250791737	0.4381728838704346	2.15802443475091	0.09364220722220369	0.38556739936077644	0.01721196078059692	0.03817202701496534	1.0	BR1-225tum REF 05-18SNAP-033520-0037.txt
193	25.679442508710803	1.246726644599304	5.63619823344948	1.0040803693379792	0.6095963341463414	0.014088071428571429	1.0	1.0	1.0	1.0	0.0	0.0	25.0	1.145542	6.105417	1.0	0.8125	0.0	49.5	1.619593	7.81025	1.0	0.9459459000000001	0.0674242	25.0	0.19749600000000012	2.6156859999999993	0.0	0.7157895000000001	0.0	18.449149316177085	0.33562811401080817	2.217879708788082	0.032937563398181595	0.35873333688379094	0.036053259075467955	0.00853887120288001	1.0	BTumor REF 07-18SNAP-004534-0014.txt
194	29.742424242424242	1.2573687083333336	6.1810753560606	1.0065644015151516	0.6553804295454542	0.017459451515151516	2.0	1.0003039999999999	2.0	1.0	0.0	0.0	29.0	1.1475214999999999	6.49219	1.0	0.8333333	0.0	54.5	1.610982	8.112969	1.0	0.9603610499999999	0.06781605	22.0	0.1823140000000001	2.358436	0.0	0.7048364	0.0	19.493247164906595	0.3245797641534528	2.1599313224982746	0.042192374908352315	0.34008829962326603	0.03821001120620019	0.007854571420070811	1.0	BTumor REF 07-18SNAP-004741-0015.txt
195	35.45584725536993	1.2526382016706434	6.831392763723165	1.0180914964200476	0.61495274319809	0.0290535248210024	5.0	1.0	3.171251	1.0	0.1049572	0.0	34.0	1.153451	7.033105000000001	1.0	0.8571429	0.0	63.0	1.5099684999999998	9.027693	1.0	0.9701426	0.1136364	25.0	0.18596999999999975	2.08181	0.0	0.7647415999999999	0.0357142	20.28878225473404	0.3409433078994983	2.3111661805455186	0.09636147532666081	0.37238006931322476	0.05496604853814867	0.02493231382583083	1.0	BR8-112norm REF 05-18SNAP-022958-0017.txt
196	25.513560804899388	1.3340996972878363	5.931845828521439	1.0243887987751532	0.599720722922134	0.007836066404199473	3.0	1.0	2.124504	1.0	0.06274505	0.0	22.0	1.200272	5.757775	1.0	0.8	0.0	49.0	1.7320509999999998	8.389055500000001	1.0	0.9642857	0.029411700000000002	20.0	0.2668299999999999	2.6709759999999996	0.0	0.7491639	0.0	18.855613370085244	0.45366558159218756	2.514320985064574	0.1156342152503669	0.3658500351681254	0.026810589974405753	0.034006723989170214	1.0	BR1-225tum REF 05-18SNAP-032748-0020.txt
197	22.176470588235293	1.2896683556149735	5.467475205882351	1.0076449786096255	0.6069514481283422	0.006485623529411765	3.0	1.0024145	2.437237	1.0	0.06781605	0.0	21.0	1.189719	5.623794	1.0	0.8125	0.0	41.0	1.6514265	7.398239	1.0	0.9655171999999999	0.0	17.0	0.21217299999999994	2.2295739999999995	0.0	0.7466063	0.0	14.40609950858573	0.37694764775874334	1.7879563717904712	0.08786380562603982	0.3651892874288484	0.02429477058697458	0.011127309511766981	1.0	BTumor REF 07-18SNAP-012006-0033.txt
198	32.226430976430976	1.3268190454545477	6.562310992424248	1.0320083148148143	0.6890039433501669	0.02751019048821553	3.0	1.0	2.124504	1.0	0.0	0.0	30.0	1.1921115	6.592517	1.0	0.8571429	0.0	63.0	1.736006	9.219544	1.0341065	0.9666665999999999	0.1052632	27.0	0.2553479999999999	2.6500890000000004	0.0	0.43181819999999993	0.032257999999999995	22.65344404263314	0.4104040205866549	2.7204688502491683	0.14713989955811344	0.3330536743941922	0.05360622029042413	0.035345571390318645	1.0	BR8-110tum REF 08-15SNAP-233943-0046.txt
199	22.900537634408604	1.270769236559139	5.545269967741933	1.0087186370967742	0.6531098612903229	0.007104990860215052	2.0	1.0	2.0	1.0	0.0	0.0	22.0	1.1860024999999998	5.707990499999999	1.0	0.84807695	0.0	41.5	1.505228	7.4918035	1.0	0.9636243499999999	0.0307765	15.0	0.18934300000000004	1.9734859999999985	0.0	0.7310345	0.0	14.02698243636489	0.36033760901002565	1.8377622406813185	0.07725775213332008	0.35684392581747354	0.02358299260784775	0.01106780518282705	1.0	BTumor REF 07-18SNAP-010040-0021.txt
200	34.67419575633128	1.32676811156742	6.926415907597517	1.0382691991786444	0.498766695140315	0.011001663723477068	5.0	1.021405	3.062957	1.0	0.08333330000000001	0.0	32.0	1.191926	6.8229429999999995	1.0	0.2222222	0.0	63.0	1.736414	10.0	1.037044	0.9615384	0.0408163	25.0	0.2657259999999999	2.4678640000000005	0.0	0.7641197	0.0	23.225804602612797	0.3961142795957024	2.8178158753593165	0.15097061792666672	0.37872824391903465	0.031932586235898376	0.043467912290619144	1.0	BR1-225tum REF 05-18SNAP-034045-0052.txt
201	23.432357043235704	1.2908299986052996	5.657466450488155	1.0121907391910736	0.47839114128312427	0.0036885663877266393	3.0	1.0	2.124504	1.0	0.061553	0.0	22.0	1.193791	5.760404	1.0	0.2	0.0	44.0	1.6427875	7.870186	1.0	1.0	0.0	19.0	0.2458809999999998	2.514996	0.0	0.7836364	0.0	14.73106042707965	0.3226267295493702	2.0218764304174774	0.07921391808489221	0.3898256970608261	0.01723976737140685	0.02133230192496504	1.0	BR1-225norm REF 05-18SNAP-035959-0020.txt
202	29.505643340857787	1.3008460654627556	6.200375313769756	1.01919651241535	0.6417958042889391	0.01612060880361173	2.0	1.006539	2.0	1.0	0.0	0.0	28.0	1.178717	6.406868	1.0	0.8333333	0.0	55.0	1.6329930000000001	8.1006325	1.0	0.9643838499999999	0.07059794999999999	24.0	0.21055900000000016	2.6061509999999997	0.0	0.7324930000000001	0.0	21.869855971333685	0.44981026977190947	2.426206574177309	0.1067451445838726	0.3532385199266622	0.038626200258674054	0.01318020886019458	1.0	BTumor REF 07-18SNAP-004041-0012.txt
203	37.13668224299065	1.2857021471962602	6.922604545560751	1.0249386764018695	0.7623175768691585	0.045856775817757045	4.0	1.0069145000000002	2.6466279999999998	1.0	0.0	0.0	34.0	1.1736855	7.017081	1.0	0.8823529	0.0	68.0	1.6840065000000002	9.6678455	1.0386134999999999	0.96116135	0.1551724	31.0	0.19493000000000027	2.5417999999999985	0.0	0.1968992999999999	0.076923	24.208281587169772	0.39145435480538787	2.714906425673506	0.10786586196309364	0.27498479686009253	0.06976158944720816	0.025467852786290202	1.0	BR8-110norm REF 08-15SNAP-222104-0003.txt
204	26.09033078880407	1.2799627824427482	5.993390459287523	1.0115035114503816	0.4419187169211199	0.0038128783715012733	4.0	1.021405	2.481856	1.0	0.061862200000000006	0.0	25.0	1.1886865	6.237636	1.0	0.1818182	0.0	47.0	1.618476	7.9208625	1.0	0.9636243499999999	0.0	18.0	0.2136420000000001	2.053229	0.0	0.7657045	0.0	15.086121999699433	0.32062679583461623	1.9234586955861515	0.07452429192606809	0.38269693670812865	0.01891453755960825	0.02338520127339264	1.0	BR1-225norm REF 05-18SNAP-040017-0022.txt
205	38.44241573033708	1.34184642696629	7.308421624297731	1.0428762661516853	0.5460726666432574	0.017609009831460694	5.0	1.0223389999999999	3.207584	1.0	0.090909	0.0	35.0	1.1871394999999998	7.0710679999999995	1.0	0.7142857	0.0	69.0	1.8065275	10.77033	1.059075	0.9642857	0.075	26.0	0.27610899999999994	2.146477	0.0	0.7694444	0.0	24.999428056517846	0.489830502980249	2.969942034260554	0.15649089399782615	0.3801578119141831	0.04083634917172781	0.04236708220523043	1.0	BR1-225tum REF 05-18SNAP-034111-0055.txt
206	23.54193548387097	1.2762980064516118	5.603898629032261	1.0052312225806452	0.577907107419355	0.004161973225806451	2.5	1.006662	2.062252	1.0	0.0	0.0	22.5	1.174349	5.865682	1.0	0.7777778000000001	0.0	44.0	1.6329930000000001	7.602242499999999	1.0	0.9636243499999999	0.0	16.0	0.19791599999999998	2.008401	0.0	0.7533333	0.0	14.067229687916944	0.3776615798853134	1.86465708568244	0.042462793932421056	0.3701930482551734	0.015617382569443235	0.009223170985689208	1.0	BTumor REF 07-18SNAP-010147-0022.txt
207	24.857931034482757	1.291587142068966	5.798471303448289	1.0087004551724137	0.5061046958620695	0.004341930896551723	3.0	1.008386	2.437237	1.0	0.0725524	0.0	23.0	1.191926	5.999556	1.0	0.3333333	0.0	46.0	1.6329930000000001	7.81025	1.0	0.9722221999999999	0.0	21.0	0.214461	2.418699	0.0	0.7662338	0.0	15.05788220199099	0.3388353119227998	1.94477956812115	0.061163469363922446	0.38125214335960894	0.019206424331799695	0.021570319240724764	1.0	BR1-225norm REF 05-18SNAP-035950-0019.txt
208	26.707403055229143	1.2971169929494708	6.05003173678026	1.018568393654524	0.4997273824911879	0.005528692831962397	4.0	1.0	2.124504	1.0	0.0689655	0.0	26.0	1.1854790000000002	6.267572	1.0	0.23809520000000003	0.0	49.0	1.642159	8.062258	1.0	0.9677418999999999	0.0	21.0	0.217325	2.4178420000000003	0.0	0.7690908999999999	0.0	15.922408193488975	0.3916095639221664	2.1329018517890317	0.10470410346613712	0.38376344979216565	0.021507605532698214	0.025319091963940377	1.0	BR1-225norm REF 05-18SNAP-040428-0036.txt
209	17.285556780595368	1.3625009790518183	4.957452532524806	1.013271711135612	0.529300334950387	0.001758736934950386	2.0	1.0	2.0	1.0	0.0	0.0	15.0	1.2592510000000001	4.750556	1.0	0.6666667	0.0	34.0	1.7320509999999998	7.3670285	1.0	1.0	0.0	14.0	0.28788199999999997	2.2154169999999995	0.0	0.7867133	0.0	12.76835604061707	0.39988646590659593	2.029204339111347	0.08355576210680263	0.3935461677340216	0.010172511645422872	0.026985213174258428	1.0	BR1-225tum REF 05-18SNAP-033729-0043.txt
210	24.73873873873874	1.2663983018018024	5.393619180180182	1.004749364864865	0.5754604130630628	0.005508523873873875	2.0	1.0	2.0	1.0	0.0	0.0	20.0	1.1713200000000001	5.375586	1.0	0.7792208	0.0	41.0	1.6350195	7.274907	1.0	0.96824595	0.0	17.0	0.22212699999999974	2.213501	0.0	0.76	0.0	55.30011676049639	0.3019357763139834	2.830150909244641	0.03717742434375123	0.3773114996939248	0.02292806492449801	0.006604980512332272	1.0	BTumor REF 07-18SNAP-010328-0024.txt
211	35.0393595730487	1.3411097565043344	6.95189118078719	1.0393478098732492	0.4834017038025341	0.01058711387591727	5.0	1.015871	3.062957	1.0	0.07793515000000001	0.0	33.0	1.190952	6.912030000000001	1.0	0.2083333	0.0	64.0	1.7913225000000002	9.563405	1.0359099999999999	0.9663841499999999	0.0357142	25.0	0.2670109999999999	2.406143	0.0	0.7545455	0.0	23.70243986654562	0.48816857744691367	2.8922148668917225	0.16644231329014147	0.37783105721904575	0.031185137005120954	0.04459849454047782	1.0	BR1-225tum REF 05-18SNAP-033016-0026.txt
212	36.13333333333333	1.3247796575438595	7.086703790175438	1.042653157894737	0.5228092223859641	0.012227346736842096	5.0	1.0178425	3.207584	1.0	0.08596055	0.0	33.0	1.185706	7.0	1.0	0.5	0.0	64.0	1.7390415000000001	10.04988	1.0480845	0.9629629999999999	0.05334275	24.0	0.24450300000000014	2.1864559999999997	0.0	0.7628204999999999	0.0	25.325067903709314	0.4545444795495748	2.9516621492920594	0.1676349306475305	0.3798348512530167	0.03261008502295489	0.0423968343697004	1.0	BR1-225tum REF 05-18SNAP-034101-0054.txt
213	27.5	1.2928219319727892	5.7811686156462585	1.0255012925170066	0.6251046697278912	0.0220225156462585	1.0	1.0	1.0	1.0	0.0	0.0	25.0	1.1395085	6.211128	1.0	0.822479	0.0	56.5	1.6329930000000001	8.218576500000001	1.0218340000000001	0.9574468	0.09600610000000001	29.0	0.20398399999999994	2.8101980000000006	0.0	0.7189189	0.0	20.3308936865854	0.5149344246061284	2.496587245343066	0.16112395396396673	0.3618507457186775	0.04647372392503711	0.008747136354169766	1.0	Bespesor103 REF 01-15SNAP-023227-0007.txt
214	32.007878446820484	1.3447431716375906	6.658557098480582	1.0368426094541368	0.47025396409679077	0.00636739341586944	4.0	1.021405	3.062957	1.0	0.07294895	0.0	30.0	1.192277	6.567369	1.0	0.19607839999999999	0.0	59.0	1.8289065	9.433981	1.032847	0.9666665999999999	0.0	24.0	0.283817	2.382833999999999	0.0	0.7640777000000001	0.0	21.901296586704913	0.4440606703271386	2.6391478297373556	0.14366224042356762	0.3830281788729063	0.02379645045379217	0.05286959626312814	1.0	BR1-225tum REF 05-18SNAP-031709-0004.txt
215	30.147783251231527	1.2597743497536948	6.271208113300496	1.0162992167487686	0.6103277384236451	0.013498627832512307	3.5	1.002181	2.437237	1.0	0.027272700000000004	0.0	28.5	1.1548094999999998	6.445898	1.0	0.82843135	0.0	54.5	1.507223	8.2207155	1.0	0.9635277999999999	0.05798315	24.0	0.17776999999999998	2.2143189999999997	0.0	0.7485714	0.0	18.465193792254986	0.41636362226818824	2.2589247634844	0.13399609628731352	0.3659674695318317	0.034138893955593726	0.012079378774805867	1.0	BTumor REF 07-18SNAP-011100-0029.txt
216	26.86338028169014	1.330647936619717	6.097605166197193	1.021339947887324	0.47567318957746557	0.004124570281690142	4.0	1.0	2.481856	1.0	0.06757985	0.0	26.0	1.2045535	6.25695	1.0	0.19756095	0.0	49.5	1.7320509999999998	8.0	1.0	1.0	0.0	20.0	0.24669600000000003	2.4017160000000004	0.0	0.7903704	0.0	16.293770860527836	0.4342466987799373	2.1815449236658555	0.11416203902683653	0.38633418532986635	0.01672154769229235	0.021124036773675286	1.0	BR1-225norm REF 05-18SNAP-040111-0027.txt
217	29.088311688311688	1.277290758441558	6.083038296103896	1.026352251948052	0.6201497163636366	0.015154034805194807	1.0	1.0	1.0	1.0	0.0	0.0	27.0	1.151339	6.360615	1.0	0.8260869000000001	0.0	52.0	1.7235304999999999	8.176749000000001	1.0	0.9545454	0.05887439999999999	24.0	0.21415399999999996	2.429634	0.0	0.7347984999999999	0.0	23.64900247217258	0.384809359557645	2.6718458115650963	0.21119741388887156	0.36276937550332095	0.03906598710424417	0.011454583320936598	1.0	Bespesor103 REF 01-15SNAP-023030-0004.txt
218	25.843870967741935	1.2984564851612892	5.9635512309677425	1.0122476	0.4521373609032261	0.0027412157419354826	4.0	1.008386	2.9280095	1.0	0.06350805	0.0	25.0	1.191926	6.165237	1.0	0.1785714	0.0	46.0	1.6350195	7.81025	1.0	1.0	0.0	19.0	0.22030300000000014	2.2275229999999997	0.0	0.7800585999999999	0.0	15.027205796416945	0.40901276018126737	1.898034471514617	0.07751776349851343	0.3860215342383599	0.014662918026707696	0.023057927464223024	1.0	BR1-225norm REF 05-18SNAP-040031-0023.txt
219	30.21698113207547	1.2996806698113204	6.427824865351621	1.022270654373928	0.4601480458833627	0.005960915866209258	4.0	1.021405	2.856019	1.0	0.07194609999999999	0.0	29.0	1.1681599999999999	6.491994999999999	1.0	0.1883446	0.0	55.0	1.662997	8.2897545	1.0	0.9655171999999999	0.0	20.0	0.2044189999999999	2.0944129999999994	0.0	0.7757296	0.0	18.09897753462769	0.4503999312181289	2.240645590333638	0.10924786675092306	0.3847934550771074	0.02133737224305182	0.03469102377197941	1.0	BR1-225tum REF 05-18SNAP-032015-0014.txt
220	32.53443526170799	1.2603699063360885	6.440160008264462	1.0178806363636366	0.6690043168044082	0.024078226446280996	3.0	1.0019725	2.437237	1.0	0.0	0.0	31.0	1.155139	6.689349000000001	1.0	0.8387097	0.0	56.5	1.6353075000000001	8.449663000000001	1.0	0.95293465	0.0940108	27.0	0.17097800000000007	2.2680149999999992	0.0	0.5347395	0.0285714	25.44568674633024	0.3590508012865745	2.409917791454173	0.09665396175790585	0.33245858992881894	0.04999742919536884	0.010800035702597363	1.0	BTumor REF 07-18SNAP-003422-0008.txt
221	24.76972010178117	1.2911135076335882	5.800862996183207	1.0162670483460563	0.4904270750636141	0.004536201399491096	4.0	1.0	2.124504	1.0	0.0625	0.0	23.5	1.189666	6.029205999999999	1.0	0.2222222	0.0	45.5	1.664901	7.850775499999999	1.0	1.0	0.0	19.0	0.23001700000000014	2.4138639999999993	0.0	0.7701863999999998	0.0	16.249068062469203	0.35741958212609315	2.105429001189706	0.11851024852273828	0.3844736854850287	0.020125940162570397	0.02338520127339264	1.0	BR1-225tum REF 05-18SNAP-034002-0050.txt
222	26.911581569115814	1.3197072652552924	6.105098567870488	1.021176617683686	0.46410262652553	0.005251958405977583	4.0	1.0	2.6912469999999997	1.0	0.07142849999999999	0.0	25.0	1.18139	6.265231	1.0	0.19354839999999998	0.0	49.5	1.643573	8.062258	1.0	0.9692235	0.0	20.0	0.2272120000000002	2.368793	0.0	0.7698925	0.0	16.125779052547053	0.5189467934702113	2.1616252591703864	0.1326032211920295	0.3821576840737731	0.019905257130934717	0.023890988069382047	1.0	BR1-225norm REF 05-18SNAP-040115-0028.txt
223	25.957865168539325	1.292635247191011	5.898498429775279	1.0188814185393262	0.6432660348314609	0.012838197471910113	3.0	1.0037825	2.124504	1.0	0.0	0.0	24.0	1.173722	6.0558595	1.0	0.8333333	0.0	48.5	1.6329930000000001	8.0	1.0	0.9660918999999999	0.05634915	22.0	0.24014400000000014	2.5327550000000008	0.0	0.7355769	0.0	17.35002897850185	0.3884499953140552	2.191956115486152	0.14448930113917416	0.353493868632402	0.03537633250853633	0.010591770551307608	1.0	BTumor REF 07-18SNAP-011222-0030.txt
224	24.98970588235294	1.3050968911764684	5.814145100000002	1.0108193397058822	0.5146894151470592	0.004197889999999999	2.5	1.0	2.062252	1.0	0.05941175	0.0	23.0	1.1978309999999999	6.031927	1.0	0.5	0.0	46.0	1.686382	7.885905	1.0	1.0	0.0	19.0	0.24762299999999993	2.5681819999999993	0.0	0.7952381000000001	0.0	15.621107888949519	0.34012138709072337	2.037564274269044	0.07433836328634093	0.3885761136406791	0.01749023129074158	0.02023147183957633	1.0	BR1-225norm REF 05-18SNAP-040332-0031.txt
225	17.674329501915707	1.3761063314176232	5.010769200191565	1.0124018611111112	0.5743913181034487	0.002869832183908046	2.0	1.0	2.0	1.0	0.0	0.0	15.0	1.2649110000000001	4.765968	1.0	0.75	0.0	36.0	1.8381145	7.551145499999999	1.0	1.0	0.0	15.0	0.3393729999999999	2.311502000000001	0.0	0.7836538	0.0	12.878940903789635	0.3897728288999408	2.0401707538632006	0.07444172558570347	0.3845593187210107	0.014197958416486071	0.031061259706643658	1.0	BR1-225tum REF 05-18SNAP-033737-0044.txt
226	26.094145569620252	1.3032085862341745	6.020173338607597	1.0232656321202538	0.5742071782436697	0.007980744778481012	4.0	1.0	2.437237	1.0	0.078961	0.0	24.0	1.186025	6.029205999999999	1.0	0.78174605	0.0	48.0	1.7320509999999998	8.062258	1.0	1.0	0.0333333	19.0	0.24202999999999997	2.3269399999999996	0.0	0.7754789	0.0	17.328038408681284	0.37548731940203384	2.3297416283836396	0.10975299490610235	0.38036282258246973	0.026941285768825228	0.037606735890036	1.0	BR1-225tum REF 05-18SNAP-032806-0023.txt
227	24.355670103092784	1.2810572113402066	5.592394265463918	1.0099043118556699	0.6374948626288663	0.009614321649484536	3.0	1.0	2.124504	1.0	0.0	0.0	21.0	1.182055	5.568099	1.0	0.80860805	0.0	47.0	1.6329930000000001	7.615773	1.0	0.9545454	0.0357142	20.0	0.22372400000000003	2.3222120000000004	0.0	0.7047619	0.0	22.251776109220568	0.3392488465111276	2.209730987686683	0.07038550214859197	0.34169339920102915	0.03195144536509259	0.011543839814346493	1.0	BREF 02-18SNAP-235137-0029.txt
228	29.58356940509915	1.232202651558073	6.225959532577898	1.0085305609065156	0.6645411130311614	0.01799585269121812	4.0	1.003623	2.7186185	1.0	0.09375	0.0	29.0	1.147093	6.515604	1.0	0.8571429	0.0	50.5	1.453297	8.062258	1.0	0.96116135	0.06350805	23.0	0.1621919999999999	2.2080199999999994	0.0	0.6871921000000001	0.022727200000000003	17.717309976736168	0.33765702429845235	2.1025498161169454	0.06584854024514293	0.34031632136441864	0.03878598728635053	0.010502514057897712	1.0	BTumor REF 07-18SNAP-011448-0031.txt
229	27.130489335006274	1.2924829924717687	6.025330415307402	1.0107859523212046	0.4845684698870766	0.0060788184441656215	3.0	1.0	2.124504	1.0	0.06287025	0.0	26.0	1.186402	6.165237	1.0	0.2051282	0.0	51.0	1.6344245000000002	8.163831	1.0	0.96875	0.0	21.0	0.2278230000000001	2.453063	0.0	0.7683983	0.0	16.534000902181056	0.40037928735136863	2.076452893888344	0.06454661250310814	0.3834411999876175	0.02295122185760092	0.023712475082562256	1.0	BR1-225norm REF 05-18SNAP-040424-0035.txt
230	29.139130434782608	1.3072437260869567	6.189150834782609	1.0532753086956523	0.6127390773913045	0.012927697391304347	2.0	1.0	2.0	1.0	0.0	0.0	28.0	1.1882795000000002	6.397227	1.0	0.8304597499999999	0.0	53.5	1.6329930000000001	8.11607	1.0	0.9629629999999999	0.05070595	23.0	0.21605399999999997	2.2849139999999997	0.0	0.7583333000000001	0.0	20.342881227475154	0.5256153151691821	2.49236220197755	0.3038188578489055	0.3693312546008779	0.03218967103824507	0.006842997828091993	1.0	BTumor REF 07-18SNAP-010511-0025.txt
231	29.353571428571428	1.2649968999999996	5.974035732142858	1.0191852964285715	0.6193462149999998	0.019254785	1.0	1.0	1.0	1.0	0.0	0.0	30.0	1.1344825	6.446688	1.0	0.8255577999999999	0.0	54.0	1.5758230000000002	8.062258	1.0099665	0.95	0.07408535	27.0	0.19418500000000005	2.6533299999999995	0.0	0.7166667	0.0	19.6377912298648	0.5067453914533878	2.3184779657543824	0.10722796891233981	0.3614727968139664	0.0408481306392085	0.008330606051590254	1.0	Bespesor103 REF 01-15SNAP-023133-0006.txt
232	23.99481865284974	1.3194961108808294	5.727132935751297	1.0225253170984456	0.5041786520207256	0.004237669533678757	3.0	1.0	2.124504	1.0	0.04301565	0.0	22.0	1.2077930000000001	5.671451	1.0	0.3333333	0.0	44.0	1.7320509999999998	7.8156145	1.0	0.9696691	0.0	19.0	0.2675399999999999	2.3891340000000003	0.0	0.7738095999999999	0.0	18.350388571319378	0.37186494629281286	2.2616239984782727	0.15443386440230336	0.3849752182690746	0.018934682730451256	0.028710838713516408	1.0	BR1-225tum REF 05-18SNAP-033102-0028.txt
233	40.71075581395349	1.258859928779071	7.2606971366279245	1.0180275101744192	0.7565613800872099	0.056812491860465116	7.0	1.03039	3.543017	1.0	0.1420168	0.0	40.0	1.1603409999999998	7.2801100000000005	1.0	0.9	0.0	68.0	1.5038714999999998	9.6678455	1.0126125	0.97122155	0.1666667	27.0	0.16265799999999997	1.7931119999999998	0.0	0.18266250000000006	0.1111111	21.16496118557471	0.44615317843515667	2.219526844161999	0.0853723466586219	0.30054479726844036	0.07193274988007785	0.02046948915533605	1.0	BR8-112norm REF 05-18SNAP-024015-0036.txt
234	20.619175627240143	1.366350486559136	5.375337844086019	1.0347193808243726	0.5021194194444442	0.003002658781362006	2.0	1.0	2.0	1.0	0.0	0.0	17.0	1.2179335	5.1283385	1.0	0.25	0.0	39.0	1.7994355	7.7271655	1.0	1.0	0.0	19.0	0.31028199999999995	2.4803409999999992	0.0	0.7855856	0.0	16.546695888911543	0.5490113613266803	2.5161945614136134	0.2178286761669127	0.3915622055091448	0.016115372023950972	0.03320341554848115	1.0	BR1-225tum REF 05-18SNAP-033128-0030.txt
235	24.10278745644599	1.3291125766550518	5.7866160731707375	1.0195080235191643	0.5209873925087108	0.004374869076655053	3.0	1.0	2.124504	1.0	0.0439613	0.0	22.0	1.214969	5.751664	1.0	0.5857143	0.0	45.0	1.7320509999999998	8.0	1.0	1.0	0.0	18.0	0.26756500000000005	2.411359	0.0	0.7857143	0.0	15.953980833171682	0.38897735682846857	2.1892744444568764	0.10024800688572096	0.39012933224999297	0.018982639186489788	0.03415548481152004	1.0	BR1-225tum REF 05-18SNAP-033110-0029.txt
236	33.5	1.2713864375000001	6.495484005434787	1.0182108858695655	0.6395505269021744	0.024030342119565208	1.0	1.0	1.0	1.0	0.0	0.0	33.5	1.15332	6.871435	1.0	0.8461539	0.0	60.0	1.660614	8.544003	1.0059145	0.9526611	0.09999989999999999	27.0	0.1854309999999999	2.080679	0.0	0.7148935999999999	0.0285714	21.189491858404516	0.3775652189816759	2.4182146468667476	0.0932717212890708	0.35282012227659565	0.04721126626920857	0.01094879652494719	1.0	BTumor REF 07-18SNAP-002647-0005.txt
237	36.11229946524064	1.262005927807487	6.923447577540127	1.0183058435828878	0.5862143629679145	0.024762445989304816	5.0	1.024139	3.207584	1.0	0.09478885000000001	0.0	35.0	1.1684480000000002	7.067366	1.0	0.8181818000000001	0.0	61.0	1.6329930000000001	9.219544	1.0	0.9666665999999999	0.10230245	24.0	0.19146599999999991	2.118792	0.0	0.7631205000000001	0.0285714	20.880631164168964	0.2880179497791438	2.323215761663705	0.08429347252137717	0.37561065741488403	0.05064222817659027	0.022254619023533963	1.0	BR8-112norm REF 05-18SNAP-023708-0031.txt
238	28.13150684931507	1.25722634520548	6.011934402739726	1.0150786849315068	0.6200788076712335	0.015428375616438358	1.0	1.0	1.0	1.0	0.0	0.0	28.0	1.16124	6.339171	1.0	0.8125	0.0	52.0	1.6329930000000001	8.062258	1.0	0.9636243499999999	0.0571428	23.0	0.1945960000000002	2.429634	0.0	0.7244745	0.0	17.868905239038394	0.2991691627780452	2.232738280460133	0.11458352466791473	0.35713190309262255	0.03697433932157231	0.010859540031537294	1.0	Bespesor103 REF 01-15SNAP-023307-0008.txt
239	23.091846298031864	1.301998794751639	5.635746043111527	1.0123475463917526	0.48870445276476115	0.003483084442361762	3.0	1.0	2.124504	1.0	0.055555499999999994	0.0	21.0	1.206884	5.642144	1.0	0.2142857	0.0	43.0	1.6627530000000001	7.81025	1.0	1.0	0.0	18.0	0.24601700000000015	2.1999850000000007	0.0	0.7757575999999999	0.0	15.139495046876808	0.36657541306003977	2.056138604303379	0.0752373879249029	0.38919850873009854	0.017527101398142602	0.03174555948945286	1.0	BR1-225tum REF 05-18SNAP-033914-0047.txt
240	26.954388389771943	1.3307870096751897	6.141849661368355	1.0264265742916376	0.4979021973738764	0.0050018536281962655	4.0	1.0	2.2808705	1.0	0.0674242	0.0	25.0	1.203036	6.237636	1.0	0.2258064	0.0	50.0	1.7320509999999998	8.485281	1.0	0.9746794999999999	0.0	20.0	0.26153800000000005	2.489845	0.0	0.7787356999999999	0.0	18.11288776731653	0.4089219195460029	2.4028731457017463	0.11691843746522716	0.38764574447211686	0.01981318746457169	0.04305138198803963	1.0	BR1-225tum REF 05-18SNAP-032613-0017.txt
241	35.325	1.2667904535714283	6.464037053571428	1.0279219785714286	0.5368589328571429	0.0244188132142857	1.0	1.0	1.0	1.0	0.0	0.0	35.0	1.136979	7.0628715	1.0	0.6306818	0.0	65.5	1.6767855000000003	9.137465	1.0263114999999998	0.9540168499999999	0.10840185000000002	36.0	0.21146700000000007	3.154648	0.0	0.7426136	0.0	23.653557947408856	0.41117306003792103	2.6517379063088904	0.12071448192310597	0.37297110162512903	0.05161474991681852	0.008330606051590254	1.0	Bespesor104 REF 01-15SNAP-055757-0027.txt
242	33.75728155339806	1.214720297734627	6.311984883495146	1.0157864919093853	0.5758655168284792	0.023099699999999994	1.0	1.0	1.0	1.0	0.0	0.0	33.0	1.138892	7.0710679999999995	1.0	0.7894737	0.0	61.0	1.479854	8.573164	1.015992	0.9539683	0.09232950000000001	32.0	0.16908299999999987	2.622974	0.0	0.7539682000000001	0.030302999999999997	23.421479099854807	0.24340349154463362	2.6180037744569615	0.07212263466346809	0.37762583032409136	0.04591179039965103	0.009193418821219244	1.0	Bespesor104 REF 01-15SNAP-054354-0002.txt
243	21.65806451612903	1.2740592935483879	5.27116186451613	1.0032635032258064	0.5570877022580647	0.004708733548387097	2.0	1.0	2.0	1.0	0.0	0.0	20.0	1.16124	5.399073	1.0	0.6923077	0.0	44.5	1.7320509999999998	7.615773	1.0	0.96	0.0	20.0	0.250667	2.5218299999999996	0.0	0.7320261000000001	0.0	14.770475655597961	0.34111303401594356	1.978496182133751	0.026850609641153392	0.3635100840529803	0.020652340882091395	0.009223170985689208	1.0	Bespesor105 REF 01-15SNAP-234738-0046.txt
244	26.109324758842444	1.2487143890675245	5.852784755627007	1.0230852411575564	0.6145304337620578	0.008171837299035369	3.0	1.0	2.124504	1.0	0.030302999999999997	0.0	25.0	1.1476870000000001	6.225808	1.0	0.8095238	0.0	48.0	1.618476	7.81025	1.0	0.9583333	0.0344827	19.0	0.17572199999999993	2.4014749999999987	0.0	0.7480769	0.0	16.578788113118414	0.36466553963886233	2.194527536646007	0.20214290364828438	0.35749848783386534	0.023531028569044696	0.009252923150159175	1.0	Bespesor105 REF 01-15SNAP-225431-0002.txt
245	33.81701030927835	1.2485519407216494	6.545315610824738	1.0129477036082475	0.6221406664948455	0.02085573402061855	3.0	1.0	2.437237	1.0	0.00925925	0.0	33.0	1.134198	6.8650505	1.0	0.8333333	0.0	60.0	1.502878	8.602325	1.0	0.95959185	0.079002	25.0	0.1601180000000002	2.1960569999999997	0.0	0.7371006999999999	0.029411700000000002	19.68960213663199	0.6742121124782889	2.1366795680379465	0.08182806720072544	0.35861133016098334	0.04222203038153055	0.011543839814346493	1.0	Bespesor105 REF 01-15SNAP-230444-0014.txt
246	37.15846994535519	1.2446744098360654	6.73679427868853	1.0280458797814207	0.600065895355191	0.0321553519125683	1.0	1.0	1.0	1.0	0.0	0.0	35.0	1.1397785	7.0710679999999995	1.0	0.8333333	0.0	65.5	1.617783	9.219544	1.0193075	0.9660918999999999	0.125	30.0	0.16511600000000004	2.008387	0.0	0.7504873	0.05128200000000001	23.068371218280618	0.3547146695359546	2.5542923156621695	0.13500429887436688	0.3758580679905102	0.05739273316386643	0.010889292196007259	1.0	Bespesor104 REF 01-15SNAP-054559-0006.txt
247	27.40909090909091	1.2706964893048127	5.987619844919786	1.0100215427807486	0.6615690098930479	0.01312565855614973	2.5	1.008386	2.2186185	1.0	0.0	0.0	26.0	1.148578	6.2380445	1.0	0.8333333	0.0	50.0	1.4970984999999999	7.8808145000000005	1.0	0.95553355	0.05166665000000001	21.0	0.1698630000000001	2.503007	0.0	0.6858974999999999	0.0	16.358157876731656	0.4394673519178145	1.949435502088621	0.0635214320207342	0.33642160799119675	0.03237064282780158	0.011127309511766981	1.0	Bespesor103 REF 01-15SNAP-025141-0017.txt
248	33.815677966101696	1.2845318665254237	6.366536690677969	1.0186627118644067	0.6380473506355939	0.03042510508474575	1.0	1.0	1.0	1.0	0.0	0.0	34.0	1.1367969999999998	7.0172925	1.0	0.8389977	0.0	60.5	1.6195145	8.602325	1.0415165	0.9555556000000001	0.1176471	30.0	0.16989900000000002	2.26197	0.0	0.7355769	0.0425531	22.212807611780836	0.7025384757406657	2.5464373442875954	0.06890688753216484	0.3650959311840628	0.055676991787276954	0.01404302162982357	1.0	Bespesor103 REF 01-15SNAP-031453-0040.txt
249	27.429012345679013	1.238940027777777	6.024406799382712	1.0054260339506176	0.6595990188271607	0.013530540432098764	4.0	1.0	2.2808705	1.0	0.08492815000000001	0.0	27.0	1.1735354999999998	6.261661	1.0	0.84105265	0.0	49.0	1.5659595	8.0	1.0	0.9653524499999999	0.047027	22.0	0.19573299999999993	2.3734259999999994	0.0	0.7166667	0.0	16.317014455865813	0.24762389117664993	1.9836640691256713	0.04950432078138866	0.33846999120509935	0.0362669066887143	0.009639701288268722	1.0	Bespesor103 REF 01-15SNAP-025203-0018.txt
250	30.003246753246753	1.2445932012986998	6.076566740259736	1.0108281493506497	0.6498088412337665	0.022671030519480502	1.0	1.0	1.0	1.0	0.0	0.0	30.0	1.137147	6.7113335	1.0	0.8275861999999999	0.0	55.0	1.6329930000000001	8.062258	1.0	0.9619013000000001	0.09878039999999999	28.0	0.17408099999999993	2.6549640000000005	0.0	0.7173038	0.030302999999999997	19.057244315146004	0.3423707583923333	2.268927474867612	0.05706217245783367	0.3478624120462171	0.044181920205005484	0.009163666656749279	1.0	Bespesor103 REF 01-15SNAP-031815-0047.txt
251	34.56395348837209	1.2282472877906963	6.432038909883716	1.0155219186046514	0.6432675334302324	0.032615778488372105	1.0	1.0	1.0	1.0	0.0	0.0	34.0	1.138225	6.962246499999999	1.0	0.8424318	0.0	64.0	1.4222285000000001	8.944272	1.0208105	0.95698425	0.11324785000000001	32.0	0.15362600000000004	2.4837999999999996	0.0	0.7259259	0.054054	22.51295447633764	0.3440107044751767	2.4755063703113924	0.07882559716783277	0.35857165526384577	0.054052463467179436	0.010234744577668025	1.0	Bespesor103 REF 01-15SNAP-031744-0045.txt
252	25.82758620689655	1.2930144620689654	5.761781351724136	1.0096363965517239	0.6706943262068963	0.016171558620689655	2.0	1.0	2.0	1.0	0.0	0.0	24.5	1.178251	6.123453	1.0	0.85	0.0	50.5	1.7320509999999998	7.898532	1.0	0.9701426	0.061553	23.0	0.208283	2.6249629999999993	0.0	0.6476190000000001	0.0	17.197772440994306	0.3717275535801406	2.1112665943333484	0.060983364536947325	0.33999490750506595	0.039187879380878456	0.008628127696289905	1.0	Bespesor103 REF 01-15SNAP-025409-0020.txt
253	23.44092219020173	1.2963259020172901	5.606257478386167	1.011287236311239	0.6172458916426513	0.006100420172910663	2.5	1.0	2.062252	1.0	0.05756575	0.0	23.0	1.1681059999999999	5.86148	1.0	0.8	0.0	42.0	1.7320509999999998	7.5799129999999995	1.0	0.9701426	0.031754	19.0	0.20327899999999977	2.340427	0.0	0.7507936000000001	0.0	14.364294801479163	0.4108998215924261	1.9130886033495123	0.08040391924273728	0.36362039834261867	0.018158092356992526	0.01032400107107792	1.0	Bespesor105 REF 01-15SNAP-234333-0035.txt
254	18.56386292834891	1.3151305919003113	4.981879271028033	1.0128876510903426	0.6328965760124616	0.003965929906542056	1.0	1.0	1.0	1.0	0.0	0.0	16.0	1.1984540000000001	5.091375	1.0	0.8333333	0.0	37.0	1.7320509999999998	7.32412	1.0	0.9583333	0.0	16.0	0.267501	2.2259290000000003	0.0	0.7166667	0.0	13.253688231750859	0.378734704029924	1.9751895796518182	0.10345832847730244	0.36353280576517655	0.017427560080320714	0.009550444794858826	1.0	Bespesor105 REF 01-15SNAP-231428-0021.txt
255	35.55820105820106	1.2557403015873017	6.590667478835973	1.0197020793650793	0.5642199738095243	0.023101642063492054	1.0	1.0	1.0	1.0	0.0	0.0	35.0	1.1470164999999999	7.116097	1.0	0.75	0.0	62.5	1.6407610000000001	8.602325	1.002407	0.9519969500000001	0.09756089999999999	30.0	0.22058999999999984	2.2705970000000004	0.0	0.7450979999999998	0.0277777	24.853071924118264	0.3070327452851961	2.574737531210928	0.09629196501252092	0.37319975795248	0.046791497559914554	0.011246318169646842	1.0	Bespesor104 REF 01-15SNAP-060349-0048.txt
256	26.44031830238727	1.251335384615384	5.824616275862068	1.0204172652519894	0.6001224015915116	0.009620123076923079	2.0	1.0	2.0	1.0	0.0	0.0	25.0	1.147417	6.121848	1.0	0.7857143	0.0	48.5	1.6329930000000001	7.853241000000001	1.0	0.9629629999999999	0.0357142	22.0	0.17976400000000026	2.518153	0.0	0.7403474999999999	0.0	19.240548140239664	0.3048293225130491	2.2971935030646318	0.2110850247863	0.36034751498950396	0.028486911120676407	0.011216566005176877	1.0	Bespesor105 REF 01-15SNAP-232814-0022.txt
257	30.481792717086833	1.2539011764705872	6.03982612885154	1.0169543697478993	0.6483715383753509	0.02760845238095238	1.0	1.0	1.0	1.0	0.0	0.0	29.0	1.145644	6.587586999999999	1.0	0.8518519	0.0	58.0	1.6329930000000001	8.062258	1.004005	0.95789005	0.1096096	28.0	0.18486500000000006	2.7201829999999996	0.0	0.7234432000000001	0.0333333	21.510021874555772	0.38622901876879845	2.617318616374098	0.11133586230350966	0.365643084745753	0.05070944914132472	0.010621522715777572	1.0	Bespesor103 REF 01-15SNAP-031410-0038.txt
258	42.180952380952384	1.2799446666666663	7.258652253333337	1.0223073047619047	0.577786188952381	0.03030795390476191	3.0	1.0133014999999999	2.437237	1.0	0.0	0.0	42.0	1.151866	7.2801100000000005	1.0	0.8	0.0	70.5	1.5847555	9.848858	1.0335904999999999	0.9619013000000001	0.1136364	29.0	0.20601199999999986	1.6726299999999998	0.0	0.7604430000000001	0.0344827	26.18824925597301	0.43763347610160125	2.5655598428507798	0.09622171032553875	0.376046566148201	0.05483834385812339	0.015619886346731724	1.0	Bespesor104 REF 01-15SNAP-060217-0041.txt
259	38.58961038961039	1.2747043818181814	6.916442101298696	1.0244569454545456	0.5741222405194808	0.028738289870129864	1.5	1.0	1.5	1.0	0.0	0.0	38.0	1.162708	7.211102	1.0	0.7857143	0.0	63.0	1.6350195	9.219544	1.007747	0.96039215	0.1222001	29.0	0.19947900000000018	2.209777	0.0	0.7598116	0.032257999999999995	26.822512275759497	0.4442390341640117	2.8382291182215713	0.13625437357679512	0.37777398617095864	0.054686959996811536	0.011454583320936598	1.0	Bespesor104 REF 01-15SNAP-060601-0053.txt
260	39.383597883597886	1.2244244708994696	6.857484809523809	1.0374729470899469	0.5923767867724864	0.03663410132275132	1.0	1.0	1.0	1.0	0.0	0.0	41.0	1.1308395	7.24213	1.0	0.8214286	0.0	67.5	1.453584	9.433981	1.016438	0.9606553	0.13680925	30.0	0.17576199999999997	2.060459	0.0	0.7619047000000001	0.0588235	23.32808207955082	0.3033628603107438	2.714871325580032	0.2354836279398474	0.37871626134944075	0.060636924026949666	0.011246318169646842	1.0	Bespesor104 REF 01-15SNAP-060112-0039.txt
261	31.033232628398792	1.2430679033232617	6.238240395770386	1.015184510574018	0.6312621604229606	0.01925950574018126	1.0	1.0	1.0	1.0	0.0	0.0	30.0	1.150113	6.489897	1.0	0.84	0.0	56.0	1.504419	8.17773	1.0	0.96	0.0819672	26.0	0.17912600000000012	2.3440530000000006	0.0	0.7467532	0.0	22.630663530842103	0.3448527414499025	2.3626071104215347	0.10926455541821099	0.3640687415788212	0.04233607223522117	0.009847966439558478	1.0	Bespesor103 REF 01-15SNAP-025009-0014.txt
262	30.62672811059908	1.2875642626728103	6.229045882488477	1.0242492880184333	0.5970684997695853	0.017493138479262666	1.0	1.0	1.0	1.0	0.0	0.0	30.0	1.1531734999999999	6.5877289999999995	1.0	0.7970588000000001	0.0	57.0	1.687478	8.485281	1.0028655	0.9480432000000001	0.07142849999999999	27.0	0.20453600000000005	2.533181999999999	0.0	0.7269841	0.0	20.071159695112822	0.4298307308944353	2.414920092724742	0.11141718762942808	0.36179857092075	0.04217681741555957	0.012912439379964892	1.0	Bespesor104 REF 01-15SNAP-060702-0057.txt
263	43.069252077562325	1.2700285844875336	7.116617529085873	1.037229141274238	0.7066778016620497	0.05593305789473683	1.0	1.0	1.0	1.0	0.0	0.0	45.0	1.1158620000000001	7.468329	1.0	0.8837209	0.0	74.0	1.541069	9.486833	1.082596	0.9655171999999999	0.17567570000000002	35.0	0.14702499999999996	2.377522000000001	0.014833000000000096	0.3170478000000001	0.10638299999999999	26.489493484994778	0.6779547783642907	2.816887793911231	0.13456950997827996	0.33652089284209064	0.07349013696525042	0.010740531373657434	1.0	Bespesor104 REF 01-15SNAP-060258-0045.txt
264	30.498293515358363	1.2299579931740616	6.186721180887373	1.0099633481228671	0.7165207518771333	0.02826497986348121	1.5	1.0	1.5	1.0	0.0	0.0	31.0	1.149033	6.708203999999999	1.0	0.8620690000000001	0.0	52.0	1.456083	8.062258	1.0	0.9639610000000001	0.10248725	24.0	0.17128999999999994	2.334310000000001	0.0	0.2619047000000001	0.0333333	18.027212000598745	0.2634692968047155	2.0638061389337006	0.0594670415832482	0.31966923795306323	0.05297384074923297	0.008717384189699801	1.0	Bespesor103 REF 01-15SNAP-031118-0034.txt
265	35.76559139784946	1.2662507182795697	6.611533696774202	1.0183387032258064	0.562281878064516	0.024055602580645177	1.0	1.0	1.0	1.0	0.0	0.0	35.0	1.154749	7.0710679999999995	1.0	0.75	0.0	65.0	1.608551	9.055386	1.0192915	0.9565216999999999	0.10527484999999999	30.0	0.20240100000000005	2.3657639999999995	0.0	0.7435898	0.027027	23.237504421667627	0.40736452404843615	2.5776368103943996	0.09286030678249907	0.37668130903260155	0.04910430554719944	0.013834756478533813	1.0	Bespesor104 REF 01-15SNAP-060632-0055.txt
266	34.03872437357631	1.2535294555808651	6.4429917334852	1.0109217972665148	0.5645426988610476	0.023299871753986328	1.0	1.0	1.0	1.0	0.0	0.0	35.0	1.150894	7.040934	1.0	0.7857143	0.0	62.5	1.5621765	8.602325	1.0	0.9523809999999999	0.1025641	32.0	0.18906400000000012	2.6181589999999995	0.0	0.7569988999999999	0.025641000000000004	21.020238738928967	0.3680334862279702	2.3871753690146984	0.06410366951616116	0.3795980850468174	0.04836817449584099	0.013061200202314719	1.0	Bespesor104 REF 01-15SNAP-055931-0032.txt
267	31.258992805755394	1.2381244100719433	6.1751314064748195	1.0297112949640288	0.6015364291366907	0.018646676618705033	1.0	1.0	1.0	1.0	0.0	0.0	29.0	1.142752	6.473215	1.0	0.8235294	0.0	57.0	1.5675	8.485281	1.0	0.9545454	0.07894730000000001	27.0	0.19237100000000007	2.7206	0.0	0.7476356000000001	0.0	22.516768533086857	0.28908712416516164	2.4616558423100203	0.2451819409250684	0.3767812201131046	0.04308308003567818	0.008271101722650323	1.0	Bespesor104 REF 01-15SNAP-055830-0028.txt
268	32.55747126436781	1.2527825019157086	6.306042459770112	1.0201078314176242	0.6630216894636016	0.03107178946360153	1.0	1.0	1.0	1.0	0.0	0.0	31.0	1.1475410000000001	6.815536	1.0	0.8481555000000001	0.0	60.0	1.5224815	8.602325	1.0468405	0.9534883	0.11627910000000001	29.0	0.18549700000000025	2.5730270000000006	0.0	0.6768293	0.05128200000000001	23.191142113589386	0.37293705708066266	2.651078615807849	0.08495858890656381	0.35259214616111234	0.05484958524614323	0.015530629853321829	1.0	Bespesor104 REF 01-15SNAP-054908-0018.txt
269	25.09009009009009	1.3013772912912918	5.715093708708705	1.0209186396396397	0.6645473795795801	0.011127224324324322	2.0	1.0	2.0	1.0	0.0	0.0	23.0	1.1609479999999999	5.885971	1.0	0.8275861999999999	0.0	49.5	1.7320509999999998	8.0	1.0	0.9629629999999999	0.0357142	22.0	0.21977100000000016	2.409552999999999	0.0	0.52	0.0	17.7421722618303	0.43425215499520303	2.2548979076625595	0.15918035816621248	0.33238102756243637	0.032529535471602304	0.009907470768498409	1.0	Bespesor105 REF 01-15SNAP-232915-0023.txt
270	27.837209302325583	1.2529367157622744	5.861886160206719	1.0137906873385014	0.6506840594315247	0.018862027906976744	1.0	1.0	1.0	1.0	0.0	0.0	26.0	1.145169	6.25695	1.0	0.8214286	0.0	53.5	1.62483	8.062258	1.0028045	0.9507667499999999	0.07059794999999999	27.0	0.19041700000000006	2.630534	0.0	0.6666667	0.0	20.99690786796056	0.37739987229723043	2.381451252793664	0.105289971830464	0.34490238067525514	0.044291445752382044	0.011514087649876529	1.0	Bespesor103 REF 01-15SNAP-031155-0036.txt
271	36.91608391608391	1.2155285501165503	6.669823904428907	1.014071867132867	0.5876701160839161	0.027948024941724946	1.0	1.0	1.0	1.0	0.0	0.0	38.0	1.135227	7.211102	1.0	0.8	0.0	63.0	1.4691800000000002	9.055386	1.0020955	0.9636243499999999	0.12202380000000002	30.0	0.17571799999999982	2.381271	0.0	0.7531328	0.030302999999999997	23.235842571387042	0.2769234513611766	2.49017516058048	0.07529608662935677	0.37294487704495977	0.054172702122449005	0.012763678557615066	1.0	Bespesor104 REF 01-15SNAP-060740-0061.txt
272	29.862295081967215	1.2301194852459023	6.132144704918031	1.0202112295081964	0.6389829252459017	0.01862770524590163	2.0	1.0	2.0	1.0	0.0	0.0	28.0	1.1420709999999998	6.339171	1.0	0.8260869000000001	0.0	53.0	1.4176324999999999	8.062258	1.0	0.9574275	0.08452375000000001	23.0	0.1785859999999999	2.2040620000000004	0.0	0.7314189	0.0	24.979349923515855	0.30627833167314644	2.4666034506091186	0.19275252676189444	0.3522591320019475	0.041346026099687565	0.009074410163339383	1.0	Bespesor103 REF 01-15SNAP-031030-0032.txt
273	44.184615384615384	1.251703545054944	7.337617096703301	1.0329069120879122	0.7006814261538461	0.05158120461538461	2.0	1.0020525	2.0	1.0	0.0	0.0	44.0	1.13835	7.438314	1.0	0.8736841999999999	0.0	79.0	1.5398325000000002	10.198039999999999	1.0862980000000002	0.95933885	0.16143825	34.0	0.18704900000000002	2.2401170000000006	0.022503000000000162	0.3719806	0.1	26.83971521391684	0.38351696248347533	2.7263192125099884	0.10164630647307749	0.3277875493668877	0.07486271529208861	0.013537234833834162	1.0	Bespesor104 REF 01-15SNAP-060051-0038.txt
274	33.96116504854369	1.262721223300971	6.514653415048546	1.0149083252427185	0.5899382781553397	0.025481933252427192	1.0	1.0	1.0	1.0	0.0	0.0	35.0	1.145273	7.059063	1.0	0.78174605	0.0	58.0	1.5047595	8.602325	1.0075405	0.9615384	0.10391365	30.0	0.20329200000000003	2.5103339999999994	0.0	0.7596059	0.03125	20.24170563925755	0.4067279978932315	2.3096955348460253	0.07486884614149794	0.3691020213000888	0.049480894439607674	0.012257891761625658	1.0	Bespesor104 REF 01-15SNAP-060334-0047.txt
275	39.12176165803109	1.230885821243523	6.795693321243528	1.0255802227979274	0.5697250450777206	0.034315854145077714	1.0	1.0	1.0	1.0	0.0	0.0	40.0	1.1329995	7.2801100000000005	1.0	0.7905701999999999	0.0	67.0	1.542666	9.137465	1.030591	0.96039215	0.122449	30.0	0.18339799999999995	2.1424329999999996	0.0	0.7657657	0.0638297	23.43944226920469	0.2987226503487473	2.6520404070105306	0.1384677283680627	0.3838187919694665	0.05774691673646808	0.011484335485406564	1.0	Bespesor104 REF 01-15SNAP-060804-0063.txt
276	29.94296577946768	1.2951553422053224	6.192672007604562	1.0093939011406845	0.6629239692015211	0.021121828897338397	3.0	1.013368	2.437237	1.0	0.08673465	0.0	30.0	1.16107	6.600803	1.0	0.8333333	0.0	52.5	1.6329930000000001	8.149869	1.0	0.9619013000000001	0.08333330000000001	27.0	0.16722800000000015	2.930048	0.0	0.7175973999999999	0.025641000000000004	17.850471496546497	0.7952665073517201	2.003622680309904	0.04558858683272242	0.33689349582624034	0.045586281340022065	0.007824819255600845	1.0	Bespesor103 REF 01-15SNAP-031727-0044.txt
277	22.45367412140575	1.3084911182108612	5.428677747603829	1.01808607028754	0.6503885057507991	0.00566947571884984	2.0	1.0001820000000001	2.0	1.0	0.0	0.0	20.0	1.156506	5.519207	1.0	0.8333333	0.0	39.5	1.7320509999999998	7.615773	1.0	0.9649014499999999	0.0	19.0	0.23539799999999977	2.0930720000000003	0.0	0.7179487	0.0	19.265388710217728	0.42829029571123506	2.112604321554462	0.10849393475911849	0.35313071350566555	0.02245519849884516	0.009312427479099104	1.0	Bespesor105 REF 01-15SNAP-233839-0031.txt
278	20.729674796747968	1.2547973556910565	5.251332280487802	1.0086689268292681	0.5994814648373982	0.005170566463414633	2.0	1.0	2.0	1.0	0.0	0.0	19.0	1.1544905	5.318179499999999	1.0	0.7857143	0.0	39.0	1.6329930000000001	7.338867	1.0	0.95916665	0.0	19.0	0.20243999999999995	2.294257	0.0	0.7416148999999999	0.0	13.202691794704219	0.29006088300886707	1.8844532165127381	0.07425762819386579	0.36361824590110353	0.020328367286410635	0.014638064919222874	1.0	Bespesor105 REF 01-15SNAP-234353-0036.txt
279	42.83373493975903	1.2514677204819271	7.181894040963855	1.0531351638554223	0.6812531002409637	0.05402853373493977	1.0	1.0	1.0	1.0	0.0	0.0	43.0	1.133177	7.515772	1.0	0.8585858000000001	0.0	77.0	1.524727	10.198039999999999	1.108336	0.94968355	0.16129029999999997	37.0	0.17425499999999983	2.6641019999999997	0.01579099999999989	0.42424240000000013	0.1	27.834170198310876	0.4399543773928623	3.0013111660110345	0.28152056582718754	0.34001678748316605	0.07172214002566159	0.012347148255035554	1.0	Bespesor104 REF 01-15SNAP-060752-0062.txt
280	33.05329949238579	1.261380383248731	6.476994588832487	1.0174047233502541	0.5973610629441625	0.02132871573604061	1.0	1.0	1.0	1.0	0.0	0.0	32.0	1.151286	6.8836949999999995	1.0	0.8067226999999999	0.0	60.0	1.5608385	8.972135999999999	1.0	0.9534883	0.09307355	26.0	0.19267200000000018	2.44878	0.0	0.7376622999999999	0.0	19.849297748108004	0.4441164584331009	2.334753376762836	0.10569927035042048	0.3651766212733033	0.04530169645982771	0.011722352801166284	1.0	Bespesor104 REF 01-15SNAP-055921-0031.txt
281	25.642473118279568	1.254913596774193	5.744279295698921	1.0113503172043012	0.6369195220430108	0.0129616440860215	1.0	1.0	1.0	1.0	0.0	0.0	26.0	1.147383	6.168917	1.0	0.8333333	0.0	46.0	1.620387	7.81025	1.0	0.9649014499999999	0.055555499999999994	22.0	0.2031940000000001	2.436687	0.0	0.7393822000000001	0.0	16.065511792423646	0.34408141280968135	2.0768333167372246	0.07497127631067838	0.35485648692029587	0.03391979578580705	0.01106780518282705	1.0	Bespesor103 REF 01-15SNAP-025049-0015.txt
282	43.556930693069305	1.2284558564356427	7.259278990099018	1.030600136138614	0.6737857995049504	0.04550964801980198	2.0	1.0002975	2.0	1.0	0.0	0.0	42.0	1.1321485	7.3815035	1.0	0.8648648999999999	0.0	77.0	1.4492885	9.9497475	1.077105	0.9491379499999999	0.15587045	34.0	0.14787300000000014	2.321332000000001	0.0	0.7053663	0.0816326	26.588433174938448	0.43175761446140715	2.702993588582803	0.0982228671835448	0.3428780982216174	0.06955009197230255	0.012019874445865936	1.0	Bespesor104 REF 01-15SNAP-060040-0037.txt
283	36.417582417582416	1.2311033159340663	6.602692659340658	1.0224616291208792	0.5537483546703301	0.024900498626373634	1.0	1.0	1.0	1.0	0.0	0.0	37.5	1.142461	7.159174500000001	1.0	0.73623185	0.0	66.0	1.471058	9.055386	1.0266545	0.9540168499999999	0.10391365	33.0	0.20094999999999996	2.6075349999999995	0.0	0.7578378	0.029411700000000002	23.521823364167076	0.326064751287211	2.5697170341263664	0.12400869670578589	0.3796711891553736	0.048100438930045585	0.01082978786706733	1.0	Bespesor104 REF 01-15SNAP-060818-0064.txt
284	28.8121546961326	1.2620600607734802	6.007312480662982	1.0086379060773478	0.6558756256906078	0.021304220718232042	1.0	1.0	1.0	1.0	0.0	0.0	28.0	1.1507505	6.391931	1.0	0.8333333	0.0	55.0	1.634061	8.092133	1.0027385	0.952753	0.0840395	28.0	0.17743299999999995	2.5852250000000003	0.0	0.5481282999999999	0.0277777	19.009391871787617	0.3333184126402869	2.201457112927808	0.04966626120073567	0.3413949054071945	0.04385514592619281	0.010770283538127399	1.0	Bespesor103 REF 01-15SNAP-031801-0046.txt
285	29.269076305220885	1.3013411887550195	5.975032329317264	1.032631357429719	0.6127001188755018	0.022375787550200803	1.0	1.0	1.0	1.0	0.0	0.0	27.0	1.153527	6.430025	1.0	0.7931035	0.0	58.0	1.6981795000000002	8.602325	1.007007	0.95468535	0.1000625	32.0	0.23927199999999993	3.3779769999999996	0.0	0.72	0.0	21.18184528858425	0.5365743044957451	2.5786403557175777	0.24637186947223066	0.3579480355876472	0.04781412232869253	0.007408288953021333	1.0	Bespesor103 REF 01-15SNAP-025347-0019.txt
286	32.949367088607595	1.2225935601265827	6.3367311012658245	1.026497905063291	0.6695486851265818	0.030215142721518998	1.0	1.0	1.0	1.0	0.0	0.0	32.5	1.1336245	6.814041	1.0	0.8389977	0.0	61.0	1.4589345	8.602325	1.0482865000000001	0.9510196	0.10840185000000002	29.0	0.18479699999999988	2.544746999999999	0.0	0.41666669999999995	0.052631500000000005	21.196428367741337	0.296857389121997	2.4729575295603796	0.17020822618566192	0.3388640197703269	0.051541580270488656	0.009401683972509	1.0	Bespesor103 REF 01-15SNAP-031136-0035.txt
287	40.08474576271186	1.2734585375302663	6.967087445520578	1.036924181598063	0.5998173530266343	0.03535748644067796	1.0	1.0	1.0	1.0	0.0	0.0	40.0	1.1378549999999998	7.2801100000000005	1.0	0.8333333	0.0	71.5	1.7320509999999998	9.460407	1.0542615	0.9545454	0.1346154	34.0	0.18071799999999993	2.487980000000001	0.0	0.7480769	0.0571428	26.232524859963142	0.5392740500535009	2.8220595243802378	0.1564253217973598	0.37287847476436253	0.0611922303836789	0.012287643926095623	1.0	Bespesor104 REF 01-15SNAP-054835-0016.txt
288	26.88082901554404	1.27229303626943	5.902722989637301	1.0059280466321243	0.6364244717616577	0.013971454145077715	1.5	1.0	1.5	1.0	0.0	0.0	26.0	1.1576715	6.3188865	1.0	0.8333333	0.0	51.5	1.618476	8.046855	1.0	0.9642857	0.06060599999999999	22.0	0.22517600000000004	2.458225999999999	0.0	0.7210525999999999	0.0	16.443380492071395	0.37086458903466835	1.9917917109778938	0.03566547342885776	0.3551599938230364	0.034490374153111146	0.011484335485406564	1.0	Bespesor103 REF 01-15SNAP-024938-0013.txt
289	30.604166666666668	1.2360839140625008	6.061675304687501	1.021387088541667	0.613277909114584	0.019926383854166663	1.0	1.0	1.0	1.0	0.0	0.0	29.0	1.146992	6.6401495	1.0	0.8208556	0.0	59.0	1.487754	8.3828135	1.0249044999999999	0.9493590000000001	0.0786893	29.0	0.19882099999999991	2.877295	0.0	0.7329931999999999	0.025	23.430184043356466	0.3377732748218091	2.6479015569590425	0.12048808638732136	0.3691254543596195	0.0419600759800175	0.011424831156466633	1.0	Bespesor103 REF 01-15SNAP-031637-0042.txt
290	21.69158878504673	1.2901323738317756	5.371256775700939	1.0178878014018693	0.6310597962616817	0.006017812149532712	2.0	1.0	2.0	1.0	0.0	0.0	20.0	1.15109	5.527150499999999	1.0	0.8181818000000001	0.0	40.5	1.7235304999999999	7.3003295	1.0	0.9636243499999999	0.0	18.0	0.19726599999999994	2.210394	0.0	0.7291667	0.0	14.349223310872786	0.4582091762234162	2.000253537694759	0.1366522849113432	0.35269742700478335	0.02200405363049775	0.012733926393145101	1.0	Bespesor105 REF 01-15SNAP-234632-0042.txt
291	34.198581560283685	1.2498040449172574	6.384907884160754	1.0167298817966903	0.567444721276596	0.028109565721040182	1.0	1.0	1.0	1.0	0.0	0.0	35.0	1.150609	7.0710679999999995	1.0	0.7272727	0.0	62.0	1.4227560000000001	9.027693	1.004092	0.95603865	0.11315135	34.0	0.1779599999999999	2.880273	0.0	0.7617347000000001	0.0357142	22.717263051283698	0.3717079103494313	2.578737461497164	0.1128718651402187	0.377127718878958	0.05345916325936297	0.012585165570795276	1.0	Bespesor104 REF 01-15SNAP-060654-0056.txt
292	29.160919540229884	1.2714170095785433	6.032027266283523	1.0123872835249041	0.6651524302681991	0.022152127777777777	1.0	1.0	1.0	1.0	0.0	0.0	29.0	1.144059	6.389498	1.0	0.8461539	0.0	55.0	1.6329930000000001	8.062258	1.0048664999999999	0.9565216999999999	0.090909	26.0	0.21021299999999998	2.573564	0.0	0.52	0.0	20.61898851246227	0.416080328390343	2.377501714515999	0.06347601735168573	0.34532389205865777	0.050197901862652765	0.015530629853321829	1.0	Bespesor103 REF 01-15SNAP-030921-0030.txt
293	34.80392156862745	1.2304463627450977	6.498733166666669	1.0186816784313726	0.6128200988235296	0.025630740980392155	1.0	1.0	1.0	1.0	0.0	0.0	34.0	1.13932	6.8795965	1.0	0.8116554	0.0	65.5	1.534203	9.219544	1.03357	0.9550505	0.10110295	32.0	0.18524600000000002	2.5853379999999992	0.0	0.7350340000000002	0.0307692	22.535914350247513	0.29302564613770493	2.525479789611406	0.0745572911421373	0.36113151362913876	0.051109987117323424	0.015173603879682246	1.0	Bespesor104 REF 01-15SNAP-055455-0019.txt
294	28.63953488372093	1.2675397703488365	6.011600648255811	1.0102708459302328	0.6345414101744188	0.01811627994186046	2.0	1.0	2.0	1.0	0.0	0.0	27.0	1.1473085	6.2868949999999995	1.0	0.822479	0.0	53.5	1.7320509999999998	8.0411115	1.0	0.9615384	0.0813568	26.0	0.20713199999999987	2.5220710000000004	0.0	0.7183673000000002	0.0	19.105376566222276	0.36269201559458203	2.2421381053049623	0.06703245968551973	0.35351118018405814	0.04324915553469545	0.010234744577668025	1.0	Bespesor103 REF 01-15SNAP-025118-0016.txt
295	35.26003824091778	1.278352235181644	6.52245140152964	1.0223018546845128	0.5964331143403445	0.026746708221797325	1.0	1.0	1.0	1.0	0.0	0.0	35.0	1.1470790000000002	7.0710679999999995	1.0	0.8148148000000001	0.0	66.5	1.5270325	9.219544	1.0149965	0.9565216999999999	0.10471495	33.0	0.19949499999999976	2.682831	0.0	0.7401960999999999	0.032257999999999995	22.67151052915286	0.7256919094417354	2.54495652738908	0.13079759915585248	0.37605870821682946	0.050229911391004536	0.015560382017791795	1.0	Bespesor104 REF 01-15SNAP-054708-0011.txt
296	38.544642857142854	1.2645553191964283	6.900631258928582	1.0185750357142858	0.5949033723214285	0.028659920535714284	2.0	1.0	2.0	1.0	0.0	0.0	38.0	1.147086	7.2801100000000005	1.0	0.8	0.0	67.0	1.52081	9.219544	1.0150115	0.96	0.11369510000000001	33.0	0.19392399999999999	2.271612	0.0	0.7484736999999999	0.0344827	22.967130392016294	0.5212527514300356	2.3547743151611336	0.09401244676130771	0.3681658431753217	0.05389879269226045	0.013328969682544406	1.0	Bespesor104 REF 01-15SNAP-060002-0034.txt
297	21.629850746268655	1.310637620895522	5.292278758208952	1.0077084208955223	0.5986081098507456	0.004712079701492537	1.0	1.0	1.0	1.0	0.0	0.0	20.0	1.162404	5.458175	1.0	0.7857143	0.0	43.5	1.7320509999999998	7.570845	1.0	0.9622507	0.0	21.0	0.22962899999999986	2.3993530000000005	0.0	0.7643678	0.0	15.40033935394052	0.5071313996775139	2.07754767833959	0.06943433057018926	0.37073806765068323	0.01817257790088258	0.009966975097438338	1.0	Bespesor105 REF 01-15SNAP-234846-0050.txt
298	34.77536231884058	1.2231284492753618	6.297095826086952	1.0184156159420292	0.5477483239130432	0.02683581304347826	1.0	1.0	1.0	1.0	0.0	0.0	33.0	1.1396994999999999	6.9270855000000005	1.0	0.72474745	0.0	68.0	1.478499	9.433981	1.0114744999999998	0.9595588	0.10889325	36.0	0.17776400000000003	3.2357620000000002	0.0	0.7630802999999999	0.0285714	27.43913372632841	0.3343746399891675	2.849905768027008	0.10324648367141595	0.3842836039067124	0.055463306041933294	0.008211597393710392	1.0	Bespesor104 REF 01-15SNAP-054428-0004.txt
299	41.60606060606061	1.2325882207792196	6.903584391774897	1.0343055151515155	0.6396370281385283	0.046458672727272735	1.0	1.0	1.0	1.0	0.0	0.0	42.0	1.120382	7.33803	1.0	0.8610345	0.0	75.5	1.4795075	10.12396	1.0813760000000001	0.9540168499999999	0.15268065000000003	37.0	0.1664690000000002	2.7071130000000005	0.006948999999999872	0.7441076999999999	0.0869565	26.871117077003404	0.3752066080799314	2.875978656307981	0.12501592696942504	0.37287782637757777	0.06848099019248108	0.013745499985123918	1.0	Bespesor104 REF 01-15SNAP-060829-0065.txt
300	26.74621212121212	1.2691166136363625	5.933680772727268	1.0185789962121214	0.6778728625	0.012987342045454549	3.0	1.0069560000000002	2.124504	1.0	0.0	0.0	25.0	1.147383	6.165237	1.0	0.85239655	0.0	49.0	1.552994	7.9215195000000005	1.0	0.9582608499999999	0.0571428	22.0	0.1963140000000001	2.52982	0.0	0.48809529999999995	0.0	17.960815536686617	0.46536134833380305	2.379047590673296	0.1359062880592709	0.3291205661190305	0.031235076252869698	0.007854571420070811	1.0	Bespesor103 REF 01-15SNAP-031004-0031.txt
301	37.389728096676734	1.2664800120845918	6.577771244712986	1.0423296555891242	0.6067968658610272	0.03665862265861027	1.0	1.0	1.0	1.0	0.0	0.0	37.0	1.1349719999999999	7.211102	1.0	0.8333333	0.0	70.0	1.6329930000000001	9.219544	1.0576450000000002	0.9583333	0.1384615	38.0	0.1872959999999999	2.9806150000000002	0.0	0.7573839	0.0625	26.677367727507658	0.4308661640418786	2.9498151738239335	0.1783381029182313	0.37914793580935713	0.06033641226021304	0.009847966439558478	1.0	Bespesor104 REF 01-15SNAP-060852-0066.txt
302	33.63896103896104	1.2795283350649356	6.474594441558439	1.0183917974025976	0.6184506363636367	0.02099874155844155	1.0	1.0	1.0	1.0	0.0	0.0	31.0	1.155454	6.753125	1.0	0.8333333	0.0	60.0	1.668477	8.6043655	1.0157370000000001	0.96	0.0851063	28.0	0.22105599999999992	2.4806250000000007	0.0	0.7443609	0.0	29.750076528742134	0.45018351523371714	2.6546393395649943	0.08156155505266066	0.36603597563411433	0.046297822689850984	0.011454583320936598	1.0	Bespesor104 REF 01-15SNAP-060124-0040.txt
303	40.34452296819788	1.2945759593639572	7.1605422844523	1.035359819787986	0.5715534892226153	0.03298504858657244	2.0	1.0019930000000001	2.0	1.0	0.0	0.0	41.0	1.150068	7.3934975	1.0	0.77525255	0.0	68.0	1.6593755000000001	9.486833	1.029863	0.95789005	0.13574935	33.0	0.19808700000000012	1.9917600000000002	0.0	0.7601625999999999	0.05128200000000001	24.052864996193097	0.48995702113879513	2.725765915539876	0.20010720004730115	0.37511730797525933	0.05972596439817818	0.0168397250900003	1.0	Bespesor104 REF 01-15SNAP-060223-0042.txt
304	39.69337979094077	1.2036803797909414	6.853743341463409	1.0103548222996517	0.5887807564459926	0.03667423344947735	1.0	1.0	1.0	1.0	0.0	0.0	41.0	1.12611	7.276819000000001	1.0	0.8275861999999999	0.0	69.5	1.3897825	9.219544	1.019685	0.9701426	0.1286446	30.0	0.158601	2.040583	0.0	0.7686687999999999	0.0625	22.708040711766774	0.25797988393554894	2.398279569188724	0.052391830220564144	0.38160330803246983	0.05923516426718715	0.00853887120288001	1.0	Bespesor104 REF 01-15SNAP-055843-0029.txt
305	30.063260340632603	1.2727500024330904	6.181763377128952	1.0191925401459856	0.6055109992700733	0.019451099513381982	1.0	1.0	1.0	1.0	0.0	0.0	30.0	1.145644	6.600077000000001	1.0	0.8095238	0.0	53.0	1.7320509999999998	8.067171	1.0	0.9620253000000001	0.081081	26.0	0.19921999999999973	2.5289960000000002	0.0	0.7466063	0.0277777	19.00303185127297	0.3893911193032353	2.3832277599265246	0.11571764064124779	0.3707402236059185	0.03990647496010781	0.012228139597155694	1.0	Bespesor105 REF 01-15SNAP-230418-0013.txt
306	37.08754208754209	1.2528380269360269	6.4941779494949445	1.0244800067340065	0.626689403030303	0.038845001683501676	1.0	1.0	1.0	1.0	0.0	0.0	37.0	1.125027	7.110061999999999	1.0	0.84375	0.0	70.5	1.5748845	10.04988	1.081148	0.94771015	0.1440092	39.0	0.15943400000000008	3.0965740000000004	0.004188999999999998	0.7418167	0.06	26.000759112572986	0.5205664984980284	2.9443109070239473	0.07332002967214679	0.37384526282046077	0.06512398161929851	0.008836392847579661	1.0	Bespesor104 REF 01-15SNAP-055746-0026.txt
307	37.675990675990676	1.2865445128205122	6.678438076923083	1.0229728694638696	0.5744633895104895	0.03220410116550117	1.0	1.0	1.0	1.0	0.0	0.0	40.0	1.136631	7.2801100000000005	1.0	0.8064515999999999	0.0	66.0	1.4622915	9.055386	1.022148	0.9607843	0.12931995000000002	32.0	0.17284299999999986	2.2688319999999997	0.0	0.7564101999999999	0.047619	23.07805558663006	0.673681955901462	2.5469174415283926	0.16513603366227475	0.3831883276988929	0.05607893916225816	0.012763678557615066	1.0	Bespesor104 REF 01-15SNAP-060709-0058.txt
308	23.542857142857144	1.2749365228571425	5.3980697142857155	1.036294017142857	0.5846821457142855	0.009577064857142855	1.0	1.0	1.0	1.0	0.0	0.0	21.0	1.145644	5.566293	1.0	0.7777778000000001	0.0	50.0	1.710958	7.81025	1.0	0.95452195	0.0344827	24.0	0.23123500000000008	2.9739549999999992	0.0	0.7313130999999999	0.0	19.88329213491691	0.4041530573566451	2.7701977930263846	0.2778241021528236	0.370822652784635	0.029272247195288047	0.010413257564487816	1.0	Bespesor103 REF 01-15SNAP-032340-0053.txt
309	25.53161592505855	1.2875460772833711	5.826140789227174	1.0242251569086656	0.6678355470726002	0.01043874918032787	2.5	1.0	2.062252	1.0	0.0	0.0	25.0	1.1531129999999998	6.049569	1.0	0.8333333	0.0	46.0	1.7320509999999998	7.81025	1.0	0.9583333	0.0363756	19.0	0.210634	2.470185999999999	0.0	0.5833333999999999	0.0	19.678940775233716	0.46348781102401426	2.2894216938946834	0.19646828145490103	0.33068428924636717	0.02936424777871948	0.012704174228675136	1.0	Bespesor112 REF 01-15SNAP-045335-0011.txt
310	23.47814207650273	1.2598943743169397	5.743188139344256	1.0091045519125683	0.4380508019125683	0.004297072677595629	4.0	1.004193	2.856019	1.0	0.037087850000000006	0.0	24.0	1.173722	6.0012525	1.0	0.18634260000000002	0.0	39.5	1.5333585	7.5743215	1.0	0.9642857	0.0	13.0	0.1830130000000001	1.6518549999999994	0.0	0.7722878	0.0	11.501879762811594	0.3247608126470443	1.6295308104835011	0.07369144098951232	0.3830572091069249	0.018325763730764638	0.010889292196007259	1.0	Bespesor106 REF 01-15SNAP-001247-0031.txt
311	23.435406698564595	1.290584765550237	5.720264244019139	1.0046060071770335	0.4090588679425839	0.0015782827751196172	2.5	1.0	2.062252	1.0	0.042109850000000004	0.0	23.0	1.1854790000000002	6.0177435	1.0	0.1771242	0.0	41.0	1.638631	7.615773	1.0	0.95	0.0	15.0	0.26764599999999983	1.9420300000000008	0.0	0.7445887999999999	0.0	12.509398952594415	0.3201562413287962	1.7488486323179036	0.04875655390642446	0.36846907898464504	0.008178729952909655	0.01243640474844545	1.0	Bespesor106 REF 01-15SNAP-000227-0007.txt
312	28.327205882352942	1.2634290882352932	6.081754514705883	1.0246598602941177	0.5851271119485304	0.010082143198529405	2.0	1.0	2.0	1.0	0.0	0.0	27.0	1.1571065	6.3109925	1.0	0.7777778000000001	0.0	52.0	1.6329930000000001	8.0	1.0	0.9607692	0.037037	22.0	0.19490800000000008	2.549437	0.0	0.7522522	0.0	18.992440318498577	0.32600273876084146	2.282348699730654	0.18423817884819801	0.36625382301255294	0.02817083171671856	0.016185177471661063	1.0	Bespesor112 REF 01-15SNAP-045450-0012.txt
313	23.70440251572327	1.250768169811321	5.533236613207547	1.0217954465408805	0.6275855430817607	0.007046820125786162	1.0	1.0	1.0	1.0	0.0	0.0	22.0	1.161155	5.70622	1.0	0.83095235	0.0	42.0	1.6175635000000002	7.7205505	1.0	0.9615384	0.032257999999999995	20.0	0.18252299999999977	2.5376939999999992	0.0	0.7243642999999998	0.0	21.089224486047055	0.32489787764588657	2.390544821542405	0.17154568269118028	0.3584069601867695	0.022708924861641208	0.00946118830144893	1.0	Bespesor112 REF 01-15SNAP-051611-0054.txt
314	25.265658747300215	1.274482913606911	5.700452814254865	1.0110394924406048	0.623339502159828	0.010056090712742981	2.0	1.0	2.0	1.0	0.0	0.0	24.0	1.167494	6.032463	1.0	0.8260869000000001	0.0	49.0	1.6329930000000001	7.81025	1.0	0.9660918999999999	0.03774925	21.0	0.2198699999999998	2.5201000000000002	0.0	0.7466063	0.0	17.310923901892416	0.3631811325233793	2.1528152133598355	0.10097346769256302	0.3576026519546211	0.02829216065187514	0.013775252149593882	1.0	Bespesor112 REF 01-15SNAP-051013-0042.txt
315	22.3003003003003	1.2983628618618608	5.6923043483483475	1.0027672192192192	0.4378833150150152	0.0025397651651651648	3.5	1.004193	2.437237	1.0	0.0344827	0.0	23.0	1.2292020000000001	5.971201000000001	1.0	0.1904762	0.0	35.0	1.6329930000000001	7.363884	1.0	0.95	0.0	14.0	0.24753999999999987	1.716857000000001	0.0	0.7712418000000001	0.0	10.701796033762664	0.2826217535220825	1.6350839244983735	0.026130922739011363	0.380618183937009	0.0112375270025545	0.009907470768498409	1.0	Bespesor106 REF 01-15SNAP-000407-0012.txt
316	24.847649918962723	1.3145849643435974	5.614997434359805	1.0140616547811994	0.5825885672609402	0.009795291734197726	1.0	1.0	1.0	1.0	0.0	0.0	23.0	1.182458	5.822805000000001	1.0	0.7619048	0.0	50.0	1.7320509999999998	8.062258	1.0	0.9534632	0.0344827	26.0	0.26208200000000015	2.920584	0.0	0.7336522999999999	0.0	17.995392850533378	0.45317962067757084	2.265816986085388	0.08653151800686745	0.36313541041909997	0.030803436419839028	0.01835708547796852	1.0	Bespesor113 REF 01-15SNAP-215341-0012.txt
317	23.100990099009902	1.3345194772277211	5.665847726732674	1.0216626554455448	0.46680568732673233	0.0029737849504950496	2.0	1.0	2.0	1.0	0.0	0.0	23.0	1.1985540000000001	5.997304	1.0	0.21568629999999997	0.0	40.5	1.7320509999999998	7.6483015000000005	1.0	0.9607692	0.0	17.0	0.2685489999999999	2.044095999999999	0.0	0.7638889000000001	0.0	13.680357350505352	0.5338146175916679	1.9646243060289492	0.14402132533253037	0.37992074375253226	0.013046419947731362	0.015024843057332421	1.0	Bespesor106 REF 01-15SNAP-000720-0019.txt
318	23.8	1.2762838650000008	5.488305969999996	1.038803865	0.6578684200000001	0.011634652000000002	1.0	1.0	1.0	1.0	0.0	0.0	21.0	1.1507345	5.577628	1.0	0.8235294	0.0	48.0	1.7320509999999998	7.618507	1.0	0.95030865	0.050031200000000005	23.0	0.20666699999999993	2.696941	0.0	0.6783216999999999	0.0	17.736967046256805	0.34542877833896046	2.3118283948646963	0.3077670608401212	0.3390665073352873	0.029692163642697014	0.005950432893993038	1.0	Bespesor114 REF 01-15SNAP-020950-0020.txt
319	28.08383233532934	1.304691595808382	5.986329278443109	1.0141385778443115	0.6393323640718557	0.01373204311377245	2.0	1.0	2.0	1.0	0.0	0.0	27.5	1.16107	6.3445045	1.0	0.8333333	0.0	52.5	1.7320509999999998	8.062258	1.0	0.9636243499999999	0.0571428	24.0	0.20678399999999986	2.6492430000000002	0.0	0.7279549999999999	0.0	21.515045055874726	0.43867949285012936	2.2904512100676806	0.09025596197832618	0.3520693401110685	0.033349945683305134	0.009937222932968373	1.0	Bespesor112 REF 01-15SNAP-045320-0010.txt
320	24.01159420289855	1.280411776811594	5.799467179710149	1.0027862898550726	0.46315417188405783	0.0038322142028985504	4.5	1.008793	3.062957	1.0	0.0666666	0.0	25.0	1.191926	6.052501	1.0	0.2	0.0	39.0	1.6066820000000002	7.6366435	1.0	0.9622507	0.0	16.0	0.22787000000000002	1.7736679999999998	0.0	0.775	0.0	15.357191925457224	0.43357710806461475	1.7181838343345628	0.038900206281522076	0.37690556094803135	0.015410013541934687	0.010264496742137991	1.0	Bespesor106 REF 01-15SNAP-000330-0010.txt
321	27.068468468468467	1.2762554540540507	5.91003272252252	1.0186080720720718	0.6003951729729735	0.009930281621621616	2.0	1.0	2.0	1.0	0.0	0.0	26.0	1.1539629999999998	6.241385	1.0	0.8	0.0	50.0	1.6532145000000003	8.0	1.0	0.9615384	0.0363756	22.0	0.20594500000000004	2.4785959999999996	0.0	0.7416666999999999	0.0	20.3482915677578	0.36510463418876393	2.3254839830141982	0.17399316313527474	0.36274052769885845	0.03012730325939043	0.01651245128083068	1.0	Bespesor112 REF 01-15SNAP-045511-0013.txt
322	23.183294663573086	1.2678527935034793	5.7179693921113675	1.0066462807424594	0.42193644988399087	0.0017676624129930396	3.0	1.0	2.437237	1.0	0.0393518	0.0	23.0	1.191828	5.987764	1.0	0.1785714	0.0	40.0	1.546725	7.615773	1.0	0.9629629999999999	0.0	16.0	0.19418800000000003	1.9467860000000003	0.0	0.7623529	0.0	12.086551722168862	0.2754848399761559	1.759901312049218	0.055881945397327035	0.3781279174559829	0.009883934559604377	0.012823182886554997	1.0	Bespesor106 REF 01-15SNAP-001025-0026.txt
323	23.487106017191977	1.2765067163323771	5.7978776217765065	1.0253494555873925	0.4211801891117481	0.0020408438395415475	4.0	1.0	2.437237	1.0	0.042572399999999996	0.0	24.0	1.2085569999999999	6.013107	1.0	0.1764706	0.0	40.0	1.60152	7.7496005	1.0	0.9615384	0.0	16.0	0.26248800000000005	2.0733309999999996	0.0	0.7436364	0.0	12.595900544861346	0.28819376607719355	1.939921470392652	0.30485922427607176	0.37303023379112576	0.012096579024204442	0.010383505400017852	1.0	Bespesor106 REF 01-15SNAP-000534-0016.txt
324	26.312796208530806	1.2737512962085302	5.851849957345974	1.0173201966824645	0.5571846177725116	0.006600629620853078	2.0	1.0	2.0	1.0	0.0	0.0	25.0	1.16486	6.125248	1.0	0.7272727	0.0	49.0	1.6329930000000001	8.0	1.0	0.9523809999999999	0.0	22.0	0.2012569999999998	2.706843000000001	0.0	0.7378378	0.0	16.884378973437514	0.35483829234378694	2.150819769327466	0.1267033327987837	0.3657254196781729	0.023875874180615427	0.01255541340632531	1.0	Bespesor112 REF 01-15SNAP-045018-0006.txt
325	21.244705882352942	1.3161981035294106	5.390794555294115	1.0151407105882355	0.6024620515294127	0.003693976235294118	2.0	1.0	2.0	1.0	0.0	0.0	19.0	1.173722	5.419716	1.0	0.8	0.0	41.0	1.7320509999999998	7.7899655	1.0	0.9574275	0.0	17.0	0.20545900000000006	2.3025399999999996	0.0	0.7424241999999999	0.0	13.891220298594472	0.49321647628068216	1.9841721977348703	0.08900238263673105	0.3601253086847201	0.017978708354745944	0.012644669899735205	1.0	Bespesor105 REF 01-15SNAP-235234-0056.txt
326	25.315315315315317	1.263507193693693	5.741705378378378	1.0426573806306303	0.6421735195945948	0.008415114189189193	1.0	1.0	1.0	1.0	0.0	0.0	24.0	1.153231	5.9722765	1.0	0.8333333	0.0	47.0	1.6329930000000001	7.970916	1.0	0.9629629999999999	0.033908	21.0	0.21109299999999998	2.445449000000001	0.0	0.7235714	0.0	18.69864473673604	0.35938713696694247	2.5590882293738364	0.3545173514332145	0.3566264183034875	0.02478167479269054	0.013209961024664544	1.0	Bespesor112 REF 01-15SNAP-045754-0018.txt
327	28.986460348162474	1.2554343655706006	6.176988605415868	1.0152273752417793	0.6123035700193421	0.0131621996131528	4.0	1.0	2.856019	1.0	0.08022299999999999	0.0	27.0	1.15267	6.30427	1.0	0.8095238	0.0	51.0	1.576234	8.062258	1.0	0.9696969999999999	0.05798315	22.0	0.18697399999999997	2.449642999999999	0.0	0.7466063	0.0	25.442653886611033	0.3331568127887623	2.828631462953068	0.10304409238706937	0.36023618490306464	0.03343230816060493	0.015381869030972004	1.0	Bespesor112 REF 01-15SNAP-044931-0005.txt
328	21.705128205128204	1.3088255769230763	5.34911304059829	1.0134388354700854	0.5835840356837608	0.004254508333333332	2.0	1.0	2.0	1.0	0.0	0.0	20.0	1.173722	5.4965174999999995	1.0	0.7777778000000001	0.0	39.0	1.7320509999999998	7.356620499999999	1.0	0.9655171999999999	0.0	17.0	0.24689099999999997	2.095077	0.0	0.7391304999999999	0.0	17.003601157813335	0.5572262551049157	2.0505958182495996	0.0936567771969749	0.36629076243052555	0.01699345686309214	0.013924012971943709	1.0	Bespesor112 REF 01-15SNAP-050349-0027.txt
329	30.978512396694214	1.2659886942148753	6.209661160330576	1.0242668495867768	0.6535594466115708	0.015816564297520666	3.0	1.0080665	2.124504	1.0	0.0	0.0	27.0	1.15669	6.34127	1.0	0.8333333	0.0	53.0	1.6329930000000001	8.062258	1.0	0.9583333	0.06350805	24.0	0.197222	2.498405	0.0	0.7078788	0.0	38.232881885769075	0.33297186866480116	2.8719239374640773	0.18331475899369096	0.3421661108628419	0.03680905069052792	0.01800005950432894	1.0	Bespesor112 REF 01-15SNAP-044909-0004.txt
330	23.486631016042782	1.2761135267379675	5.615055708556151	1.0096182780748661	0.6548230008021391	0.008231720320855613	3.0	1.008386	2.2808705	1.0	0.0	0.0	22.0	1.16164	5.7757825	1.0	0.8235294	0.0	44.5	1.684741	7.615773	1.0	0.9534632	0.032795649999999996	19.0	0.2291850000000002	2.221195	0.0	0.6979167	0.0	14.11653495862856	0.3106946169814317	1.8242590128334941	0.061222848660134145	0.33839837832530334	0.02532995813545647	0.011127309511766981	1.0	Bespesor112 REF 01-15SNAP-045647-0017.txt
331	26.74617067833698	1.3003517571115968	5.922429971553612	1.0237274704595185	0.5901614439824945	0.010994720131291028	2.0	1.0	2.0	1.0	0.0	0.0	26.0	1.1470790000000002	6.316459	1.0	0.8181818000000001	0.0	48.5	1.7320509999999998	7.8978585	1.0	0.9655171999999999	0.04096985	23.0	0.19680600000000004	2.5017110000000002	0.0	0.7459349999999999	0.0	16.73663651238427	0.5764583936295194	2.1382597310989966	0.2049941260239831	0.371963536012579	0.03130830402846171	0.013596739162774091	1.0	Bespesor112 REF 01-15SNAP-044750-0002.txt
332	25.038251366120218	1.2604093907103822	5.730180344262293	1.0128364316939888	0.6194856672131147	0.007850197267759563	2.0	1.0	2.0	1.0	0.0	0.0	22.0	1.161065	5.853562500000001	1.0	0.8304597499999999	0.0	48.0	1.6329930000000001	8.0056485	1.0	0.95916665	0.0344827	19.0	0.2052360000000002	2.417661999999999	0.0	0.7407406999999999	0.0	18.429563479828644	0.33514095320049175	2.3429963426401152	0.08815957168205459	0.3597733591859509	0.026733130572485556	0.010889292196007259	1.0	Bespesor112 REF 01-15SNAP-050550-0034.txt
333	23.466019417475728	1.3191234805825236	5.850676514563107	1.0171620242718447	0.4685548526699028	0.003152646359223301	4.0	1.004193	2.9280095	1.0	0.05971475	0.0	23.0	1.2265915	6.0549599999999995	1.0	0.2	0.0	38.0	1.6329930000000001	7.6220055	1.0	0.9655171999999999	0.0	16.0	0.2378969999999998	1.8768749999999992	0.0	0.7892857	0.0	13.042920583935464	0.379766125745446	1.896325704412453	0.0924979309641564	0.38699114901305093	0.01346145404421546	0.012257891761625658	1.0	Bespesor106 REF 01-15SNAP-000310-0009.txt
334	32.15944881889764	1.3530520275590547	6.829762078740159	1.0164468228346457	0.41914295728346485	0.009278927559055116	4.0	1.0383429999999998	2.856019	1.0	0.052631500000000005	0.0	33.0	1.260806	7.114763	1.0	0.17445650000000001	0.0	52.5	1.7117325	8.602325	1.0	0.96329965	0.0363756	18.0	0.2712239999999999	1.872109	0.0	0.7638889000000001	0.0	16.19687467700169	0.35021266404596596	2.0870326506624752	0.08470940854685766	0.37641052721951873	0.027368862314321927	0.015114099550742317	1.0	Bespesor106 REF 01-15SNAP-020827-0048.txt
335	23.722772277227723	1.2761481336633664	5.523833336633662	1.0176175173267328	0.6074902212871293	0.009236541089108912	1.0	1.0	1.0	1.0	0.0	0.0	23.0	1.153353	5.919976	1.0	0.8	0.0	45.0	1.7320509999999998	7.7594224999999994	1.0	0.9666665999999999	0.0357142	20.0	0.2104959999999998	2.645898999999999	0.0	0.7492683	0.0	16.034998116361173	0.3731640385034904	2.1886122862854096	0.11773454656303445	0.3705763256428615	0.02812752877047774	0.012019874445865936	1.0	Bespesor112 REF 01-15SNAP-051401-0049.txt
336	29.18139534883721	1.248336527906976	6.112832499999999	1.01267451627907	0.6619084369767445	0.021596686279069757	1.0	1.0	1.0	1.0	0.0	0.0	28.0	1.150779	6.37742	1.0	0.82683655	0.0	56.0	1.5800755	8.3856715	1.009372	0.9583333	0.0875959	27.0	0.2037659999999999	2.6648310000000004	0.0	0.5897436	0.029411700000000002	18.369074818316484	0.30820989135314764	2.2088466654620933	0.0598232260867508	0.33771228865763464	0.043028779908572755	0.012793430722085032	1.0	Bespesor113 REF 01-15SNAP-220857-0036.txt
337	26.534965034965033	1.2757858391608397	5.860429020979021	1.0399499125874128	0.5799347083916077	0.006864327622377623	1.5	1.0	1.5	1.0	0.0	0.0	24.0	1.161438	6.0042670000000005	1.0	0.79179565	0.0	48.0	1.587737	8.0091225	1.0	0.9649014499999999	0.0233482	22.0	0.211082	2.482378999999999	0.0	0.7651821999999999	0.0	23.68626157156379	0.39716045463935307	2.694439555207521	0.3064691429344478	0.3781543238023818	0.023108277901002693	0.008509119038410045	1.0	Bespesor112 REF 01-15SNAP-051449-0051.txt
338	22.05226480836237	1.2445850348432048	5.3350412822299695	1.0015707665505227	0.6268451097560976	0.008923086062717769	1.0	1.0	1.0	1.0	0.0	0.0	21.0	1.1531129999999998	5.566293	1.0	0.8181818000000001	0.0	42.0	1.4790290000000001	7.5271	1.0	0.9583333	0.0363756	19.0	0.2024309999999998	2.293864000000001	0.0	0.7090908999999999	0.0	13.907636589220349	0.33023169364738175	1.835579093946086	0.014795948604458554	0.35314294833867854	0.026862357753460974	0.00853887120288001	1.0	Bespesor112 REF 01-15SNAP-051721-0058.txt
339	26.66846361185984	1.2328320431266862	5.747452247978438	1.0034407735849056	0.5991965725067385	0.012874483288409701	1.0	1.0	1.0	1.0	0.0	0.0	27.0	1.145644	6.401653	1.0	0.8125	0.0	49.0	1.5655370000000002	7.81025	1.0	0.9583333	0.052631500000000005	24.0	0.18530700000000033	2.764997	0.0	0.7459349999999999	0.0	17.47730303448412	0.34907154907927107	2.1909041551828485	0.02458175393761685	0.3698280390536095	0.033116839648801945	0.011038053018357086	1.0	Bespesor113 REF 01-15SNAP-220728-0034.txt
340	24.775555555555556	1.263102788888888	5.635229893333331	1.027383222222222	0.5603880411111114	0.008658603111111114	1.0	1.0	1.0	1.0	0.0	0.0	23.0	1.1516815	6.007846	1.0	0.7735043000000001	0.0	46.0	1.648691	7.81025	1.0	0.9629629999999999	0.0344827	21.0	0.19742100000000007	2.6891229999999995	0.0	0.7668269	0.0	17.05626838901242	0.43716809508775956	2.3754380568231115	0.25234236338685023	0.38675155087891033	0.026135498636766733	0.013388474011484335	1.0	Bespesor112 REF 01-15SNAP-050520-0032.txt
341	28.424929178470254	1.2719125835694054	5.883535345609063	1.023814407932011	0.6305335762039661	0.019054021529745033	1.0	1.0	1.0	1.0	0.0	0.0	26.0	1.160105	6.284081	1.0	0.8235294	0.0	53.5	1.597742	8.141626500000001	1.0115845	0.9514162	0.076923	30.0	0.18478800000000017	2.8314450000000004	0.0	0.7129629999999999	0.0	22.80576070452958	0.5732725042874061	2.5937022081639958	0.12054271272385206	0.3551827905478746	0.04024724083590927	0.010502514057897712	1.0	Bespesor113 REF 01-15SNAP-222439-0055.txt
342	32.21463414634146	1.2848592512195118	6.606062524390249	1.0237546097560977	0.44853700731707324	0.008207577317073172	2.0	1.0	2.0	1.0	0.0	0.0	33.0	1.19238	7.0131440000000005	1.0	0.1883446	0.0	54.0	1.5543605	8.225146500000001	1.0	0.96	0.0333333	21.0	0.187743	1.8220079999999994	0.0	0.7782258	0.0	16.610099204937303	0.35403984034524383	2.085650967833968	0.21214273395848135	0.3869691705833311	0.02650929331543377	0.012198387432685727	1.0	Bespesor106 REF 01-15SNAP-020814-0047.txt
343	26.822580645161292	1.2687837488479266	5.715774665898618	1.0086398248847925	0.5875176979262672	0.013256395161290317	1.0	1.0	1.0	1.0	0.0	0.0	26.0	1.146992	6.1794875000000005	1.0	0.8	0.0	50.0	1.6329930000000001	7.986104	1.0	0.9583333	0.05480475	27.0	0.19122000000000017	2.917167	0.0	0.7391304999999999	0.0	18.549928807897295	0.45180117087097726	2.2578300320320546	0.04940980291396612	0.3732201998541618	0.034150317726407975	0.012912439379964892	1.0	Bespesor113 REF 01-15SNAP-222955-0061.txt
344	29.315555555555555	1.2553784044444438	5.912834157777773	1.0203157866666661	0.6374895206666674	0.024638378666666662	1.0	1.0	1.0	1.0	0.0	0.0	28.0	1.136082	6.447439	1.0	0.8181818000000001	0.0	56.0	1.6244565	8.0676955	1.034384	0.9512195	0.10471495	31.0	0.2124060000000001	3.0846169999999997	0.0	0.7015197	0.0285714	21.110565606987265	0.3861001712621233	2.601120599480093	0.10506905430748863	0.3555245321031918	0.05043242964089103	0.013388474011484335	1.0	Bespesor113 REF 01-15SNAP-221147-0038.txt
345	24.140883977900554	1.2453910994475137	5.602933563535912	1.0060766270718233	0.5957832911602213	0.00747946546961326	3.0	1.0	2.124504	1.0	0.0	0.0	24.0	1.150894	6.0152025	1.0	0.8	0.0	45.0	1.6257345	7.615773	1.0	0.95553355	0.0277992	21.0	0.18506200000000006	2.330163999999999	0.0	0.7157258	0.0	14.396306205681858	0.32315575532005664	1.8473868639581736	0.06370138857057571	0.35446596055880586	0.027346631224908716	0.010770283538127399	1.0	Bespesor112 REF 01-15SNAP-051346-0048.txt
346	22.679945054945055	1.336854259615384	5.70907481868132	1.0185518255494506	0.4243200917582417	0.0019185502747252742	2.5	1.0	2.062252	1.0	0.0	0.0	23.0	1.227081	6.0120985000000005	1.0	0.1818182	0.0	37.0	1.690509	7.615773	1.0	0.9696969999999999	0.0	16.0	0.2639269999999998	2.1681779999999984	0.0	0.7669683	0.0	13.0049878004283	0.43238408330441247	1.9687849162047686	0.12769811847060547	0.38222434862886584	0.011364881196007627	0.02165957573413466	1.0	Bespesor106 REF 01-15SNAP-000836-0022.txt
347	25.88235294117647	1.2761332712418296	5.559106022875818	1.0271303888888892	0.5989510637254899	0.017181229084967314	1.0	1.0	1.0	1.0	0.0	0.0	25.0	1.1442965	6.2180875	1.0	0.8074128	0.0	53.5	1.696897	8.116279	1.0	0.9472221999999999	0.06458330000000001	28.0	0.228491	3.207185	0.0	0.734375	0.0	19.785431088367947	0.4591975217522414	2.5007211166410768	0.1376346419686991	0.3730385546651652	0.04293840772349837	0.009104162327809348	1.0	Bespesor107 REF 01-15SNAP-032327-0003.txt
348	22.632508833922262	1.2961298657243816	5.411704752650173	1.0235048621908127	0.618748764664311	0.005833589045936395	1.0	1.0	1.0	1.0	0.0	0.0	21.0	1.1531129999999998	5.567271	1.0	0.8181818000000001	0.0	44.0	1.665689	7.539865499999999	1.0	0.9545454	0.01234565	20.0	0.2291310000000002	2.5404600000000004	0.0	0.7130434999999999	0.0	16.279990636335764	0.47567035933642865	2.139443932753585	0.17007321319072122	0.3536531174833259	0.021530536378331154	0.00841986254500015	1.0	Bespesor105 REF 01-15SNAP-235424-0060.txt
349	23.81316725978648	1.3006282491103196	5.452435455516011	1.0113788665480425	0.6007462153024911	0.013191491103202842	1.0	1.0	1.0	1.0	0.0	0.0	21.5	1.161896	5.7252885	1.0	0.7857143	0.0	50.0	1.7320509999999998	7.9853305	1.0	0.9555556000000001	0.05634915	26.0	0.24544299999999986	2.998391	0.0	0.7226501999999999	0.0	17.830727534704373	0.4072800492232292	2.3634289276776284	0.06977237106414506	0.3650813598057957	0.03444029036136137	0.016720716432120437	1.0	Bespesor113 REF 01-15SNAP-215458-0014.txt
350	28.327683615819208	1.261958077212806	5.967322674199625	1.0207653898305085	0.6510932135593223	0.016984617137476458	1.0	1.0	1.0	1.0	0.0	0.0	28.0	1.149576	6.3550379999999995	1.0	0.8235294	0.0	55.0	1.62071	8.062258	1.011773	0.9512195	0.076923	26.0	0.21585600000000005	2.640631000000001	0.0	0.6837092999999999	0.0	18.45639147178527	0.371534456149221	2.247701926545063	0.11787010468789026	0.34239586860818816	0.040433915279486574	0.015798399333551517	1.0	Bespesor113 REF 01-15SNAP-220558-0031.txt
351	21.952802359882007	1.2826987581120952	5.495846309734514	1.0084844218289086	0.4268207663716811	0.0019771224188790564	1.0	1.0	1.0	1.0	0.0	0.0	22.0	1.168209	5.72622	1.0	0.18518520000000002	0.0	39.0	1.7320509999999998	7.5724565	1.0	0.9545454	0.0	18.0	0.21139699999999984	2.268675	0.0	0.7142857	0.0	12.728761573807038	0.37698829888079927	1.9353779361295558	0.06874427109523384	0.36977283617814166	0.01054415619381454	0.0100859837553182	1.0	Bespesor106 REF 01-15SNAP-001120-0029.txt
352	21.04722222222222	1.3228861472222226	5.394442091666661	1.0163641250000002	0.6287395255555549	0.004887699444444444	3.0	1.0	2.124504	1.0	0.0	0.0	19.0	1.177718	5.516877	1.0	0.8164983000000001	0.0	40.0	1.7320509999999998	7.567141	1.0	0.98913045	0.0	17.0	0.2826980000000001	2.1638569999999993	0.0	0.7380952000000001	0.0	13.718417994942074	0.43019134921385493	1.9393105615506898	0.11624298231498423	0.356215210110619	0.019698990720190893	0.010710779209187468	1.0	Bespesor112 REF 01-15SNAP-051932-0063.txt
353	23.81404958677686	1.2917887933884287	5.5751510392562	1.019415479338843	0.5712040497933882	0.004681781818181818	2.0	1.0	2.0	1.0	0.0	0.0	23.0	1.161155	5.761877	1.0	0.7559524	0.0	45.0	1.7008785	7.556758	1.0	0.96	0.0	19.0	0.22951199999999972	2.314991	0.0	0.7543858999999999	0.0	17.802014027507052	0.39986240980645577	2.1675652988451177	0.13085985022634686	0.3719933515277692	0.01871286385370423	0.014400047603463152	1.0	Bespesor112 REF 01-15SNAP-045858-0020.txt
354	24.25382262996942	1.2579070275229343	5.600927422018345	1.0120323975535168	0.5181596761467888	0.005052342813455658	2.0	1.0	2.0	1.0	0.0	0.0	23.0	1.153527	5.852047	1.0	0.5	0.0	45.0	1.6329930000000001	7.7660535	1.0	0.95553355	0.0	20.0	0.19197399999999987	2.3284569999999993	0.0	0.7444444	0.0	15.785249639540302	0.32304128196457693	2.009578111324378	0.1296331198083832	0.37167815214472033	0.019398222035997493	0.009728957781678618	1.0	Bespesor112 REF 01-15SNAP-051426-0050.txt
355	21.55654761904762	1.2775674404761894	5.333323958333329	1.023198255952381	0.5637222372023805	0.003547324702380952	1.0	1.0	1.0	1.0	0.0	0.0	20.0	1.170284	5.4148344999999996	1.0	0.7596154	0.0	41.5	1.723623	7.615773	1.0	0.9636243499999999	0.0	18.0	0.25000699999999987	2.1546060000000002	0.0	0.7551488	0.0	15.45335970513544	0.3311516914741894	2.145365074439049	0.18152343874372032	0.3781305562243939	0.016718527125035635	0.009996727261908304	1.0	Bespesor112 REF 01-15SNAP-050903-0038.txt
356	33.083333333333336	1.2843076642156857	6.24953305392157	1.0333794583333331	0.6061394085784317	0.02872356225490196	1.0	1.0	1.0	1.0	0.0	0.0	32.0	1.1380635000000001	6.7775835	1.0	0.822479	0.0	63.5	1.7320509999999998	9.0	1.030591	0.95553355	0.1075393	33.0	0.1874149999999999	3.0031849999999993	0.0	0.7343035	0.05128200000000001	24.808737326039388	0.46663516133400534	2.8293635905570307	0.17247331805160063	0.3702070676135272	0.05199076396207953	0.012138883103745798	1.0	Bespesor107 REF 01-15SNAP-032507-0011.txt
357	23.025	1.281677069444444	5.386152247222219	1.004333516666667	0.6116989980555562	0.008742431944444443	1.0	1.0	1.0	1.0	0.0	0.0	22.0	1.15897	5.6554345	1.0	0.8	0.0	45.0	1.6227580000000001	7.615773	1.0	0.9615384	0.0344827	22.0	0.18758399999999997	2.6035709999999996	0.0	0.7254174	0.0	16.31876688900783	0.6303277152777736	1.9780099175478465	0.050106489391813704	0.35946299990685815	0.027181065610048905	0.010710779209187468	1.0	Bespesor112 REF 01-15SNAP-050627-0035.txt
358	21.885802469135804	1.3029101358024686	5.588291123456788	1.0167659043209878	0.42065338765432103	0.0015267194444444445	2.5	1.004193	2.062252	1.0	0.0	0.0	22.0	1.212393	5.957956	1.0	0.1785714	0.0	35.0	1.6329930000000001	7.3409505	1.0	0.9583333	0.0	14.0	0.23033400000000004	1.950501	0.0	0.7596153999999999	0.0	12.029641206865636	0.34841390995863925	1.7815997521116593	0.12229496783997966	0.3777018204930703	0.008761549326342051	0.009639701288268722	1.0	Bespesor106 REF 01-15SNAP-000437-0013.txt
359	21.704103671706264	1.3318278509719224	5.6548018833693305	1.0083886889848812	0.4266876524838011	0.0019054334773218144	3.5	1.008793	2.6466279999999998	1.0	0.04127655	0.0	21.0	1.240924	5.884104	1.0	0.1702128	0.0	36.0	1.7130725	7.638662	1.0	0.9710084	0.0	14.0	0.253806	1.9085730000000014	0.0	0.7688889000000001	0.0	11.055765010316309	0.3483286501394995	1.6288834483482288	0.0718441952727665	0.3833757411540326	0.011801169947238645	0.013775252149593882	1.0	Bespesor106 REF 01-15SNAP-001308-0032.txt
360	25.27061855670103	1.2857367525773187	5.618710806701031	1.0074730592783505	0.61466886185567	0.01694673324742268	1.0	1.0	1.0	1.0	0.0	0.0	25.0	1.1522809999999999	6.1157185	1.0	0.8	0.0	49.0	1.7320509999999998	7.81025	1.0	0.9523809999999999	0.07453699999999999	26.0	0.20538600000000007	2.9629590000000006	0.0	0.7160827	0.0	17.31653350434428	0.3991560923865174	2.1880590398316397	0.044253079561709006	0.35889159880480176	0.04042121239321471	0.011543839814346493	1.0	Bespesor113 REF 01-15SNAP-222455-0056.txt
361	25.25735294117647	1.252442235294118	5.747565977941172	1.0151029852941176	0.5999197147058818	0.00719549338235294	2.0	1.0	2.0	1.0	0.0	0.0	23.0	1.1512250000000002	5.8747855	1.0	0.79285715	0.0	48.0	1.6329930000000001	7.81025	1.0	0.96	0.029437199999999997	20.0	0.1941219999999999	2.393535999999999	0.0	0.7427537	0.0	18.259363562264763	0.3225103893987083	2.3230027498891115	0.11441996764043431	0.3644449066739291	0.025066189592300624	0.008092588735830531	1.0	Bespesor112 REF 01-15SNAP-051900-0061.txt
362	25.605015673981192	1.3187017868338544	5.592039567398115	1.0188783605015674	0.5958514708463952	0.015722660188087764	1.0	1.0	1.0	1.0	0.0	0.0	23.0	1.162698	5.8907419999999995	1.0	0.7857143	0.0	55.0	1.7320509999999998	8.086112	1.0	0.9540168499999999	0.0571428	29.0	0.24048999999999987	3.0335410000000005	0.0	0.7214075999999999	0.0	19.777146493676906	0.5184833566620325	2.494374461498372	0.11591943204548505	0.36816753034979405	0.04081954601104462	0.009490940465918895	1.0	Bespesor113 REF 01-15SNAP-215147-0006.txt
363	24.488372093023255	1.279671048837208	5.682240867441862	1.0146920604651164	0.597839361627907	0.007312996279069765	2.0	1.0	2.0	1.0	0.0	0.0	23.0	1.1527395	5.8149774999999995	1.0	0.78174605	0.0	45.0	1.6329930000000001	7.81025	1.0	0.9649014499999999	0.031754	19.0	0.2026030000000001	2.3047779999999998	0.0	0.7380952999999999	0.0	16.859297473602133	0.5315471966032524	2.1535820498307103	0.12618657238562797	0.362406581174703	0.02563550373981613	0.012793430722085032	1.0	Bespesor112 REF 01-15SNAP-045821-0019.txt
364	23.1016548463357	1.3310293877068549	5.764123075650116	1.0172180094562648	0.46797154988179657	0.0024005345153664307	3.5	1.0063425	2.437237	1.0	0.0339861	0.0	23.0	1.200447	6.01109	1.0	0.2121212	0.0	38.0	1.6590574999999999	7.4223975	1.0	0.9629629999999999	0.0	16.0	0.26405999999999996	1.867585	0.0	0.7695652000000001	0.0	12.078606690271377	0.5628378774190742	1.7002792900254888	0.1922050633302301	0.3806273889117772	0.011073320773270556	0.012585165570795276	1.0	Bespesor106 REF 01-15SNAP-000253-0008.txt
365	28.376681614349774	1.2755196053811655	5.778643650224218	1.0289146816143495	0.5936743910313897	0.021364201345291475	1.0	1.0	1.0	1.0	0.0	0.0	26.0	1.158011	6.363156	1.0	0.8	0.0	58.0	1.7320509999999998	8.485281	1.0439485	0.9506097499999999	0.08920449999999999	34.0	0.2190120000000002	3.3670990000000005	0.0	0.7216346	0.0	21.82650287044031	0.41388564810250444	2.7121324085091953	0.15297748103738953	0.3725218330540629	0.04564481581410017	0.013269465353604475	1.0	Bespesor113 REF 01-15SNAP-222127-0052.txt
366	21.701704545454547	1.3206780397727274	5.32801486647727	1.0190957897727273	0.6081068403409084	0.006000188920454544	1.0	1.0	1.0	1.0	0.0	0.0	20.0	1.173722	5.5098385	1.0	0.8	0.0	43.0	1.7320509999999998	7.615773	1.0	0.9622507	0.0	21.0	0.21778999999999993	2.467936	0.0	0.7583586	0.0	14.868331104121857	0.5348647703506564	2.1190005940806977	0.18215346566482254	0.3724042432821767	0.0233138243186206	0.010472761893427747	1.0	Bespesor105 REF 01-15SNAP-235359-0059.txt
367	24.321782178217823	1.2748457153465342	5.6901634529703005	1.014878693069307	0.6431536007425742	0.0098408650990099	3.0	1.0	2.124504	1.0	0.08429455	0.0	22.0	1.15332	5.7222495	1.0	0.8333333	0.0	46.0	1.6329930000000001	7.81025	1.0	0.9660918999999999	0.0357142	19.0	0.21240800000000015	2.1659230000000003	0.0	0.7234432000000001	0.0	15.543468934790935	0.3728403312466008	1.955227676980827	0.0958669911679404	0.3484028119442175	0.028022535707201555	0.012019874445865936	1.0	Bespesor112 REF 01-15SNAP-050832-0037.txt
368	18.45498783454988	1.319767564476884	4.867536700729928	1.0102531435523112	0.5506354489051096	0.0028077858880778592	1.0	1.0	1.0	1.0	0.0	0.0	17.0	1.191926	5.032904	1.0	0.7333333000000001	0.0	38.0	1.7320509999999998	7.211102	1.0	0.9655171999999999	0.0	19.0	0.28182799999999975	2.8618170000000007	0.0	0.7495895	0.0	15.322956179223766	0.38063967928298625	2.129445855260959	0.08489206475287417	0.3820938517641469	0.01254376088767045	0.012228139597155694	1.0	Bespesor112 REF 01-15SNAP-050938-0040.txt
369	24.96629213483146	1.27543283707865	5.687219102996251	1.0129000299625468	0.561407798127341	0.00694043520599251	2.0	1.0	2.0	1.0	0.0	0.0	22.5	1.15669	5.7777259999999995	1.0	0.75	0.0	43.5	1.7003765	7.81025	1.0	0.9687194499999999	0.0	21.0	0.22903300000000004	2.485887	0.0	0.7692306999999999	0.0	25.780817465182984	0.35662279941015596	2.7210301167293944	0.11419389687261755	0.3801768230630963	0.025473439784883416	0.015887655826961413	1.0	Bespesor112 REF 01-15SNAP-050108-0024.txt
370	28.244741873804973	1.2783499732313564	6.051081478011473	1.0108155927342257	0.6193172030592737	0.011960999808795409	2.5	1.0070915	2.062252	1.0	0.0	0.0	26.0	1.153527	6.25695	1.0	0.8333333	0.0	54.0	1.7320509999999998	8.062258	1.0	0.96039215	0.0540935	23.0	0.19376199999999977	2.360626	0.0	0.7324561999999999	0.0	18.806485244884723	0.35422044347123605	2.1491070622290542	0.05995214681823495	0.35606702743723273	0.033838282509908155	0.015560382017791795	1.0	Bespesor112 REF 01-15SNAP-044819-0003.txt
371	22.8125	1.2847808229166664	5.611870252604167	1.0122241380208334	0.4885684049479167	0.0032718453125000005	3.0	1.0	2.124504	1.0	0.0142857	0.0	23.0	1.1634194999999998	5.8151565000000005	1.0	0.4	0.0	39.0	1.6350195	7.360628499999999	1.0	0.9607692	0.0	18.0	0.21967899999999996	2.012646	0.0	0.7665317	0.0	12.586006200671179	0.3579151651121901	1.7600826426357836	0.08661348659844414	0.37698204864908896	0.014919931531802636	0.011424831156466633	1.0	Bespesor106 REF 01-15SNAP-001220-0030.txt
372	25.60587002096436	1.2828547064989508	5.6160404591194935	1.0280052997903564	0.617915049475891	0.012453891614255759	1.0	1.0	1.0	1.0	0.0	0.0	24.0	1.158615	5.989582	1.0	0.8095238	0.0	48.0	1.7320509999999998	7.81025	1.0	0.96	0.05480475	25.0	0.21315400000000007	2.8031379999999997	0.0	0.7291667	0.0	33.06774393292191	0.37076287098954325	2.911738996202017	0.26284680306538843	0.35931991759654996	0.03195975393994339	0.014191782452173396	1.0	Bespesor113 REF 01-15SNAP-215325-0011.txt
373	23.18024691358025	1.316835479012345	5.710888459259262	1.0104055456790124	0.434908618765432	0.004486522962962963	3.0	1.0	2.2808705	1.0	0.023532650000000002	0.0	24.0	1.206777	6.0363620000000004	1.0	0.1785714	0.0	40.0	1.7320509999999998	7.615773	1.0	0.9655171999999999	0.0	17.0	0.25675500000000007	2.1333629999999992	0.0	0.7623529	0.0	12.548950275837944	0.38057088016561674	1.745288763298065	0.0831546157139482	0.3810255046028256	0.017961975665819654	0.012049626610335902	1.0	Bespesor106 REF 01-15SNAP-000937-0024.txt
374	22.856209150326798	1.323597416122004	5.548251331154686	1.0241504074074075	0.5696938076252723	0.006203215468409588	1.5	1.0	1.5	1.0	0.0	0.0	21.0	1.1854790000000002	5.7219739999999994	1.0	0.7692308000000001	0.0	41.5	1.7320509999999998	7.7007785	1.0	0.9615384	0.032257999999999995	18.0	0.22679799999999983	2.2580399999999994	0.0	0.758772	0.0	17.706177903665605	0.466401829711429	2.2030423139507413	0.17346909040748268	0.3759990118331153	0.02052518661948137	0.013656243491714022	1.0	Bespesor112 REF 01-15SNAP-050429-0029.txt
375	23.904761904761905	1.3070732128851537	5.860226588235288	1.0100949103641454	0.41720402352941177	0.0014081913165266107	5.0	1.0013830000000001	3.0887915	1.0	0.04494945	0.0	24.0	1.193791	6.109589	1.0	0.1764706	0.0	39.5	1.6329930000000001	7.550848	1.0	0.95553355	0.0	15.0	0.2386490000000001	1.7581940000000005	0.0	0.7680672	0.0	11.582702488284248	0.5632166795804623	1.6146459141879683	0.06789180434453963	0.374716509758944	0.008278551355869758	0.010621522715777572	1.0	Bespesor106 REF 01-15SNAP-001104-0028.txt
376	28.07261410788382	1.2738732095435672	6.043469053941908	1.0169388278008298	0.6806334329875523	0.017100132987551864	2.0	1.0	2.0	1.0	0.0	0.0	26.0	1.150192	6.295547	1.0	0.85	0.0	53.0	1.6333205	8.062258	1.0	0.9591837	0.0731707	22.0	0.1913349999999998	2.4541910000000007	0.0	0.42592589999999997	0.0	19.000789375730673	0.4298450666325674	2.345349207525403	0.0976478196261661	0.33137066765568635	0.038992111139637166	0.01434054327452322	1.0	Bespesor112 REF 01-15SNAP-045053-0007.txt
377	26.33776595744681	1.2720046170212773	5.808159973404252	1.0145720585106381	0.5987359696808514	0.008413551329787234	2.0	1.0	2.0	1.0	0.0	0.0	24.0	1.1551115	6.030834499999999	1.0	0.8	0.0	48.0	1.500791	7.8284009999999995	1.0	0.9583333	0.032795649999999996	19.0	0.17743299999999995	2.421491999999999	0.0	0.7587601	0.0	18.62465933741033	0.4391292628482059	2.087026703784197	0.19581795712683314	0.3680323121323798	0.02645166322400387	0.01118681384070691	1.0	Bespesor112 REF 01-15SNAP-051302-0046.txt
378	29.616966580976865	1.2389931465295627	6.049936912596401	1.0153952956298202	0.6386251838046271	0.02193440539845757	1.0	1.0	1.0	1.0	0.0	0.0	28.0	1.144244	6.397602	1.0	0.84	0.0	53.0	1.6209425	8.062258	1.0	0.9555556000000001	0.08792265	27.0	0.18524700000000016	2.523098	0.0	0.7259259	0.027027	20.308287721553544	0.3159095462414679	2.2755210214274313	0.09612988046983133	0.3591923793829261	0.04401563812126977	0.01157359197881646	1.0	Bespesor107 REF 01-15SNAP-032439-0009.txt
379	26.934117647058823	1.255185964705882	5.520584917647064	1.024849922352941	0.5600535635294113	0.01992389105882352	1.0	1.0	1.0	1.0	0.0	0.0	25.0	1.132654	6.122157	1.0	0.75	0.0	59.0	1.6429775	8.485281	1.0332465000000002	0.95916665	0.08220715	32.0	0.22654700000000028	3.7398380000000007	0.0	0.7493795999999999	0.0	21.802760499485483	0.4445021808034011	2.7458133381814367	0.11603975930455832	0.3857339648473164	0.046267490166171286	0.012644669899735205	1.0	Bespesor107 REF 01-15SNAP-032344-0004.txt
380	26.19584569732938	1.2755669525222542	5.88690116023739	1.0245851424332344	0.6292157922848666	0.010664161127596437	2.0	1.0	2.0	1.0	0.0	0.0	24.0	1.173722	6.097388	1.0	0.8181818000000001	0.0	47.5	1.6329930000000001	7.9260835	1.0	0.9692235	0.0357142	20.0	0.1893370000000001	2.6709759999999996	0.0	0.7491228000000001	0.0	19.727300682995594	0.36762671925181023	2.355301679699805	0.14291914051477264	0.3584734369193393	0.030274410345973394	0.010026479426378269	1.0	Bespesor112 REF 01-15SNAP-050923-0039.txt
381	33.634218289085545	1.2393785132743367	6.467298654867252	1.0036307197640117	0.5190889339233037	0.014157154277286135	2.0	1.0	2.0	1.0	0.0	0.0	34.0	1.1593149999999999	7.035862	1.0	0.6363635999999999	0.0	59.0	1.482752	8.5229105	1.0	0.96116135	0.05798315	26.0	0.17752400000000002	2.275156	0.0	0.7745455	0.0	19.04804073014768	0.2583946594437741	2.0988214665534146	0.02860119867129224	0.38360014340461324	0.03686096781544505	0.0100859837553182	1.0	Bespesor116 REF 01-15SNAP-021330-0033.txt
382	36.65269461077844	1.2561243922155687	6.695928817365264	1.008895338323353	0.5508527407185627	0.02343903413173652	1.0	1.0	1.0	1.0	0.0	0.0	37.0	1.1435970000000002	7.211102	1.0	0.7638889	0.0	63.0	1.5150095000000001	9.055386	1.0	0.96	0.11369510000000001	32.0	0.22230400000000028	2.3185410000000006	0.0	0.7711538	0.0	21.709962983364868	0.4442317723750426	2.417361353473309	0.059970296438474166	0.3847503672732863	0.0488292271700388	0.009937222932968373	1.0	Bespesor116 REF 01-15SNAP-015518-0007.txt
383	41.19034090909091	1.2416043039772726	7.221452056818183	1.0156320738636366	0.5511497335227271	0.023672182954545443	5.0	1.0	3.062957	1.0	0.08232115000000001	0.0	38.5	1.159928	7.2801100000000005	1.0	0.74166665	0.0	72.5	1.4812455	9.899495	1.0282345	0.96116135	0.10447355	31.0	0.19245699999999988	2.2897000000000007	0.0	0.7651821999999999	0.0243902	23.31358894355899	0.303940087252034	2.448703642428751	0.06833943686149063	0.3782981538726933	0.051005939218383006	0.010472761893427747	1.0	Bespesor116 REF 01-15SNAP-015552-0009.txt
384	27.959627329192546	1.2568938975155275	5.848134046583853	1.0078788819875777	0.6481494944099377	0.019734969565217392	1.0	1.0	1.0	1.0	0.0	0.0	26.0	1.1463615000000003	6.304473	1.0	0.8181818000000001	0.0	56.0	1.6257345	8.062258	1.0	0.95903005	0.079002	30.0	0.20228200000000007	2.8800180000000006	0.0	0.6872370999999999	0.0	19.167978858651548	0.3550810086982849	2.3118189671040397	0.054855864079017325	0.3460793961087843	0.04417992214858637	0.009580196959328791	1.0	Bespesor116 REF 01-15SNAP-020110-0019.txt
385	35.40652818991098	1.2881824540059335	6.641002243323439	1.0211167210682495	0.6610067952522253	0.03150765816023738	2.0	1.0	2.0	1.0	0.0	0.0	34.0	1.1534870000000002	7.0	1.0	0.8529412000000001	0.0	66.5	1.6238139999999999	9.219544	1.009056	0.9565216999999999	0.1281155	33.0	0.200677	2.780412	0.0	0.7087912	0.0344827	23.244494937938075	0.42815004868421463	2.579729824329642	0.10861583839961642	0.3430749475001466	0.05760168654635723	0.010026479426378269	1.0	Bespesor116 REF 01-15SNAP-021159-0029.txt
386	36.85357142857143	1.2383667678571426	6.6368566035714265	1.008009217857143	0.5371617099999996	0.023550682499999993	1.0	1.0	1.0	1.0	0.0	0.0	37.0	1.1470090000000002	7.211102	1.0	0.6978260999999999	0.0	67.0	1.5737544999999997	9.460407	1.0	0.9595588	0.11237375	33.0	0.18536200000000003	2.5594779999999995	0.0	0.7626689	0.0	23.32893638722485	0.3368546588058624	2.597634689317168	0.05322334101983126	0.38396851499559276	0.04878766451006289	0.008330606051590254	1.0	Bespesor116 REF 01-15SNAP-015502-0006.txt
387	36.69512195121951	1.2302096951219514	6.451731521341462	1.0217697957317078	0.6210626725609765	0.04084558597560975	1.0	1.0	1.0	1.0	0.0	0.0	35.0	1.1259475	7.0340560000000005	1.0	0.8543561	0.0	72.0	1.5747955	9.899495	1.043566	0.9584651	0.15174290000000001	43.0	0.17883499999999986	3.4227790000000002	0.0	0.7440336	0.055555499999999994	27.45681266226095	0.34338636719045884	3.0403281058577467	0.09069904716745011	0.374475272249877	0.0694900651813909	0.009758709946148582	1.0	Bespesor116 REF 01-15SNAP-015150-0001.txt
388	32.91803278688525	1.258934698360654	6.444996714754095	1.0264527508196724	0.5786971104918033	0.018797419344262285	2.0	1.0	2.0	1.0	0.0	0.0	33.0	1.1531129999999998	6.9153910000000005	1.0	0.8	0.0	59.0	1.6617264999999999	8.618858	1.0	0.9629629999999999	0.08452375000000001	27.0	0.198434	2.5910280000000006	0.0	0.7545639	0.0	23.0660456451435	0.3410700084784972	2.686619366434907	0.2963578856899201	0.37970365390348515	0.04134635798030805	0.009074410163339383	1.0	Bespesor116 REF 01-15SNAP-021313-0032.txt
389	36.7687074829932	1.2296673877551025	6.845286357142856	1.0176446734693876	0.561262081972789	0.019413002040816318	4.0	1.0	2.437237	1.0	0.045454499999999995	0.0	37.0	1.1450955	7.104832	1.0	0.7527778	0.0	62.5	1.449394	9.0	1.0102945	0.9649014499999999	0.08001415	25.0	0.165837	1.8916370000000002	0.0	0.7594405	0.0	19.85579578411694	0.2941538143425501	2.281825288649056	0.07815948950857024	0.3773148012493123	0.04184385288792589	0.008747136354169766	1.0	Bespesor116 REF 01-15SNAP-021417-0035.txt
390	38.403301886792455	1.251433556603774	6.853061926886797	1.014742537735849	0.5311678832547169	0.023347434905660373	2.0	1.0043175	2.0	1.0	0.0	0.0	40.0	1.1427610000000001	7.211102	1.0	0.625	0.0	66.0	1.482942	9.219544	1.0020120000000001	0.9545454	0.09739155	27.0	0.17947599999999975	2.050109	0.0	0.7587097	0.0	21.40754778822391	0.5374831024711573	2.344876325387992	0.07713458022241514	0.3756711540133324	0.049149448007281764	0.01261491773526524	1.0	Bespesor116 REF 01-15SNAP-021217-0030.txt
391	35.483333333333334	1.234731336666667	6.711474216666661	1.00580888	0.5009072013333331	0.01641677333333333	2.0	1.0	2.0	1.0	0.0	0.0	34.0	1.1577005	7.0710679999999995	1.0	0.22569445	0.0	63.0	1.5035175	9.027693	1.0	0.9622507	0.0715909	27.0	0.2099270000000002	2.0828550000000003	0.0	0.7630434999999999	0.0	20.286195360939967	0.24359666394805837	2.2079757359807486	0.041511129231074195	0.381853177396721	0.03939785654682705	0.008925649340989557	1.0	Bespesor116 REF 01-15SNAP-021432-0036.txt
392	39.909604519774014	1.2388301440677962	7.102596053672322	1.0099445112994347	0.5539980892655368	0.02528857966101694	4.0	1.023199	3.0031660000000002	1.0	0.08100645	0.0	40.0	1.1557600000000001	7.2801100000000005	1.0	0.75	0.0	67.0	1.4166509999999999	9.219544	1.0	0.9574275	0.103652	30.0	0.15615599999999996	1.8437999999999999	0.0	0.75	0.027027	21.175558033631276	0.34606897636334605	2.1810837421917832	0.061728088971785174	0.3757337992166637	0.051832018037262076	0.010532266222367677	1.0	Bespesor116 REF 01-15SNAP-015537-0008.txt
393	30.10135135135135	1.283509712837839	6.233857800675672	1.0047449358108107	0.4823690692567563	0.006712988513513513	3.0	1.006618	2.124504	1.0	0.0	0.0	31.0	1.1608955	6.616458	1.0	0.2189638	0.0	53.0	1.6731575	8.064714500000001	1.0	0.9666665999999999	0.03125	26.0	0.21771600000000002	2.472239	0.0	0.7595238	0.0	17.2433848909712	0.45572293788004087	1.9377014220753466	0.03214740729898072	0.37891630518974123	0.02233635999732433	0.008806640683109697	1.0	Bespesor116 REF 01-15SNAP-020047-0017.txt
394	31.587628865979383	1.2526953402061856	6.283090690721649	1.0283306185567012	0.5313958422680414	0.011823059793814431	1.0	1.0	1.0	1.0	0.0	0.0	32.0	1.149033	6.84883	1.0	0.6666667	0.0	56.0	1.5108365	8.543803	1.0	0.95950275	0.0357142	32.0	0.2084569999999999	2.6504200000000004	0.0	0.7566138	0.0	19.555763554311977	0.4086767115430319	2.5498096138463366	0.24771867124637792	0.37587148388020225	0.032237016421827365	0.0028859599535866233	1.0	Bespesor114 REF 01-15SNAP-021245-0021.txt
395	38.91372549019608	1.23257757254902	6.979012490196076	1.0157197960784314	0.6869093282352942	0.034655750196078416	6.0	1.0242635	3.3527395	1.0	0.12660255	0.0	35.0	1.149151	7.0710679999999995	1.0	0.8571429	0.0	75.0	1.4481579999999998	9.8741765	1.042249	0.9515133499999999	0.12885375	37.0	0.18749799999999994	2.7522270000000004	0.0	0.4230769	0.0588235	24.208093117699974	0.28903110041439256	2.3293214155349258	0.08319827885939875	0.3200738240245421	0.06104208979286714	0.007586801939841123	1.0	Bespesor116 REF 01-15SNAP-015607-0010.txt
396	29.562647754137117	1.2824633971631187	6.267371683215135	1.0099017423167849	0.5177212751773053	0.007006923404255319	4.0	1.0	2.437237	1.0	0.0780206	0.0	28.0	1.188049	6.401653	1.0	0.6153846	0.0	54.0	1.6329930000000001	8.2884815	1.0	0.96	0.029857349999999998	24.0	0.21180199999999982	2.292025999999999	0.0	0.7599180000000001	0.0	17.18815977608469	0.4086698557001301	2.0320714237641644	0.06606892972251234	0.3738679496791414	0.023414949463449273	0.012585165570795276	1.0	Bespesor116 REF 01-15SNAP-020210-0022.txt
397	34.803030303030305	1.2436458282828269	6.615225398989899	1.0111318156565658	0.5672718017676771	0.016325043939393935	3.5	1.008793	2.6466279999999998	1.0	0.0877193	0.0	33.0	1.1467435	6.836961499999999	1.0	0.75	0.0	62.5	1.487037	8.8011625	1.0	0.9607692	0.06559134999999999	28.0	0.1841600000000001	2.352075	0.0	0.7297872000000001	0.0	20.41888586353752	0.3580983573760498	2.194769215406395	0.06381842750068711	0.36432660774135095	0.04256355888599503	0.011781857130106215	1.0	Bespesor116 REF 01-15SNAP-020220-0023.txt
398	42.802603036876356	1.2848008611713666	7.229419774403482	1.0290525574837315	0.6065017065075925	0.0381531360086768	1.0	1.0	1.0	1.0	0.0	0.0	43.0	1.147417	7.3502529999999995	1.0	0.8333333	0.0	80.0	1.71501	10.198039999999999	1.0369469999999998	0.9565216999999999	0.14	37.0	0.1942250000000001	2.6188590000000005	0.0	0.7546584000000001	0.0588235	27.526403687163928	0.47212628329471984	2.982678743306231	0.12243844924167673	0.3756838351003815	0.06335870916465715	0.013715747820653953	1.0	Bespesor116 REF 01-15SNAP-015712-0013.txt
399	37.54819277108434	1.2587870421686755	6.782430635542166	1.0060351987951806	0.550185761144578	0.023100301204819273	3.0	1.022164	2.2808705	1.0	0.0454545	0.0	39.0	1.143938	7.211102	1.0	0.6904762	0.0	62.0	1.5147974999999998	8.7732985	1.0	0.95789005	0.1000625	30.0	0.1737230000000003	2.000209	0.0	0.7594063999999999	0.025	20.915797116607337	0.39086987375316795	2.170202577874094	0.037032696178995426	0.37308420379982293	0.04721568586707585	0.009877718604028442	1.0	Bespesor116 REF 01-15SNAP-021531-0038.txt
400	33.483333333333334	1.278051583333334	6.426656491666667	1.0161472041666666	0.6164078595833329	0.02421365708333332	1.0	1.0	1.0	1.0	0.0	0.0	32.0	1.1464645	6.793578	1.0	0.81009615	0.0	65.5	1.7320509999999998	9.027693	1.005724	0.9586186999999999	0.09999989999999999	30.0	0.1947690000000002	2.8552029999999995	0.0	0.7294584000000001	0.029411700000000002	23.074691523157764	0.37960908297167095	2.604428132851137	0.08664769657673614	0.3553880585169925	0.04985457000030386	0.007140519472791646	1.0	Bespesor116 REF 01-15SNAP-015424-0004.txt
401	33.53366583541147	1.250574693266832	6.660869573566092	1.0112512568578556	0.5390988798004988	0.013353206982543643	5.0	1.008386	3.062957	1.0	0.0877193	0.0	33.0	1.161101	7.0	1.0	0.6666667	0.0	56.0	1.611258	8.246211	1.0	0.9642857	0.0625	25.0	0.17464400000000002	2.1283010000000004	0.0	0.7628204999999999	0.0	18.459620656749074	0.3179121232050397	2.107839684253779	0.06597480062514424	0.37688736462262606	0.03280957197601073	0.01193061795245604	1.0	Bespesor116 REF 01-15SNAP-021634-0041.txt
402	28.653061224489797	1.2490723622448983	6.007787260204081	1.009242862244898	0.7111787775510204	0.024045548469387747	2.0	1.0	1.562252	1.0	0.0	0.0	26.0	1.1616125	6.3576014999999995	1.0	0.86038965	0.0	57.0	1.6198255000000001	8.1859065	1.0	0.95	0.09780005	27.0	0.20701899999999984	2.716570999999999	0.0	0.2619047000000001	0.0	19.824537486339292	0.26737880769437905	2.211679822286014	0.0429279269462724	0.31174344488145356	0.05090314076146558	0.005831424236113178	1.0	Bespesor116 REF 01-15SNAP-020126-0020.txt
403	39.533546325878596	1.2167913993610233	6.853690249201274	1.0063481309904154	0.5323494495207663	0.026273576996805097	1.0	1.0	1.0	1.0	0.0	0.0	41.0	1.135756	7.2801100000000005	1.0	0.6666667	0.0	70.0	1.4092585	9.219544	1.0	0.9574275	0.1094498	29.0	0.1561220000000001	1.8406949999999993	0.0	0.7478005999999999	0.030302999999999997	22.360958228993255	0.356563719287647	2.332640125473268	0.03838640251108738	0.37894551328426546	0.05528241469107369	0.009312427479099104	1.0	Bespesor116 REF 01-15SNAP-021556-0039.txt
404	35.59	1.2301009699999998	6.565099813333332	1.0089512999999999	0.5974383143333335	0.025291658000000005	1.5	1.0	1.5	1.0	0.0	0.0	33.0	1.140221	6.9880615	1.0	0.8	0.0	67.5	1.4882965	9.219544	1.004712	0.9565216999999999	0.10613739999999999	35.0	0.1820320000000002	2.7358079999999996	0.0	0.7474799000000001	0.019230700000000003	23.195155384979284	0.310499227931787	2.4212584849106995	0.03962647715223576	0.363393725525887	0.05195674415197933	0.008925649340989557	1.0	Bespesor116 REF 01-15SNAP-015320-0002.txt
405	31.236421725239616	1.2495067699680502	6.261075095846646	1.0085901309904155	0.6328926322683701	0.01789105686900958	2.0	1.0071405	2.0	1.0	0.0	0.0	29.0	1.1545860000000001	6.4568010000000005	1.0	0.8125	0.0	61.0	1.5509355	9.0	1.0	0.95	0.07793515000000001	28.0	0.19573700000000005	2.7276609999999994	0.0	0.7090908999999999	0.0	21.06846475195231	0.29332630577623015	2.2758974955950855	0.0584253618818161	0.3392951241905301	0.043160449026989955	0.009312427479099104	1.0	Bespesor116 REF 01-15SNAP-021000-0024.txt
406	39.2279534109817	1.259228818635607	6.929650763727124	1.0253762479201332	0.617675060565724	0.03763732595673879	1.0	1.0	1.0	1.0	0.0	0.0	40.0	1.1470790000000002	7.2801100000000005	1.0	0.8387097	0.0	70.0	1.5100870000000002	9.486833	1.0274860000000001	0.96	0.13725489999999999	31.0	0.18510500000000008	2.0529010000000003	0.0	0.7485714000000001	0.06060599999999999	23.15489944606176	0.42232639505843134	2.4822355377802836	0.2494350099243612	0.3685829260319438	0.06224636850482731	0.01788105084644908	1.0	Bespesor116 REF 01-15SNAP-015643-0012.txt
407	34.30711610486891	1.2116406029962548	6.554538176029959	1.0089458464419474	0.6485431999999999	0.0250953074906367	2.5	1.0	2.2186185	1.0	0.0	0.0	35.0	1.147417	7.0710679999999995	1.0	0.8387097	0.0	60.5	1.399212	8.602325	1.0	0.9550505	0.10391365	28.0	0.14925199999999994	2.195105	0.0	0.7338876999999999	0.0344827	19.984339981398875	0.30620597126417193	2.154777785262633	0.05800591344298177	0.35229097014941746	0.04550033564183919	0.007943827913480707	1.0	Bespesor116 REF 01-15SNAP-021349-0034.txt
408	34.46173469387755	1.278316153061225	6.747567910714295	1.0144043112244898	0.527897767346939	0.011704033928571422	4.0	1.013518	2.6466279999999998	1.0	0.06066175	0.0	32.0	1.1743615	6.962777000000001	1.0	0.6666667	0.0	62.5	1.7028695	8.944272	1.0	0.9629629999999999	0.055555499999999994	26.0	0.21001199999999987	2.275156	0.0	0.7715053999999999	0.0	19.806295769095183	0.34657027391899575	2.175094435440128	0.08417673054229968	0.3816466770217985	0.030201189333129937	0.011662848472226355	1.0	Bespesor116 REF 01-15SNAP-021135-0028.txt
409	25.861290322580643	1.3268170096774181	5.6538699225806415	1.0169767612903224	0.6803503319354832	0.021633453548387093	1.0	1.0	1.0	1.0	0.0	0.0	21.5	1.1740355	5.9882729999999995	1.0	0.83827375	0.0	54.0	1.7320509999999998	8.062258	1.0215785	0.94365075	0.1005046	30.0	0.27546300000000024	3.1302190000000003	0.0	0.34767020000000004	0.0	19.76401385084412	0.5328466736029287	2.4582728383863035	0.08912904761231606	0.3242320531442615	0.0463341217501284	0.009223170985689208	1.0	Bespesor116 REF 01-15SNAP-020143-0021.txt
410	31.675409836065572	1.2412948491803282	6.398401836065573	1.0052699049180327	0.5120805518032792	0.010152965573770493	4.0	1.0159965	2.6466279999999998	1.0	0.06781605	0.0	31.0	1.153527	6.811551	1.0	0.5	0.0	56.0	1.4971915	8.2119705	1.0	0.9614814999999999	0.03509845	25.0	0.17264900000000005	2.3609719999999994	0.0	0.7662338	0.0	17.5088610422257	0.3192303786558915	1.9398054385905332	0.03480135638247179	0.38430192493359483	0.030532847116566716	0.009074410163339383	1.0	Bespesor116 REF 01-15SNAP-021020-0025.txt
411	40.95667870036101	1.267257285198556	7.157136763537914	1.0220782563176896	0.5886852638989173	0.028919957581227448	2.0	1.0010314999999999	2.0	1.0	0.0	0.0	39.0	1.1506215	7.2801100000000005	1.0	0.81293705	0.0	72.0	1.615246	9.848858	1.0266615	0.9615384	0.1111111	31.0	0.1839090000000001	2.021846	0.0	0.75	0.032257999999999995	25.24976177779497	0.40737649805339	2.662238582289338	0.09788457850040252	0.3709094241079765	0.054294503164634286	0.016482699116360716	1.0	Bespesor116 REF 01-15SNAP-015619-0011.txt
412	30.213675213675213	1.2171624188034196	6.054262893162392	1.0134749230769233	0.6610951277777777	0.024840336752136746	1.0	1.0	1.0	1.0	0.0	0.0	29.0	1.134512	6.574964	1.0	0.8235294	0.0	57.5	1.5366695	8.062258	1.008766	0.9487180000000001	0.0936814	29.0	0.17105700000000001	2.6861830000000007	0.0	0.4857143	0.030302999999999997	19.963140846963697	0.2704495346480958	2.4192026076147406	0.07101720330406472	0.3375139417939976	0.049201502395724836	0.0069620064859718545	1.0	Bespesor116 REF 01-15SNAP-021052-0027.txt
413	34.44444444444444	1.245643993055555	6.5202564479166645	1.009778506944444	0.578449929513889	0.01972987673611111	2.0	1.0035165	2.0	1.0	0.0	0.0	32.5	1.14871	6.9615279999999995	1.0	0.75	0.0	68.0	1.5510705	9.219544	1.0009405	0.95916665	0.09413065000000001	35.0	0.19768899999999978	3.276363	0.0	0.7463001999999999	0.0	22.423567022770747	0.2900626373021651	2.411870657142876	0.06936815490129232	0.36353225325364774	0.04584285880874256	0.008568623367349974	1.0	Bespesor116 REF 01-15SNAP-015849-0016.txt
414	36.034188034188034	1.2061925242165243	6.591661809116809	1.0082118746438749	0.547555254985755	0.022677579202279204	1.0	1.0	1.0	1.0	0.0	0.0	35.0	1.138607	7.065492999999999	1.0	0.72	0.0	63.0	1.403171	9.0	1.0	0.9583333	0.0952381	29.0	0.15149600000000008	2.275156	0.0	0.75	0.0	24.017182224493553	0.2882908188705214	2.278319266505353	0.059827873046913935	0.3745073930121961	0.050204718154219063	0.010443009728957781	1.0	Bespesor116 REF 01-15SNAP-021040-0026.txt
415	40.4031007751938	1.2498847674418605	6.759346379844955	1.0199426976744184	0.6316747968992247	0.04380621007751939	1.0	1.0	1.0	1.0	0.0	0.0	39.0	1.1265589999999999	7.211102	1.0	0.84495195	0.0	78.0	1.5801415	10.12396	1.0573705	0.9433961999999999	0.15202880000000002	45.0	0.19177899999999992	3.3662110000000007	0.0	0.7146341999999999	0.08333330000000001	27.119608564279954	0.4296721971675239	2.847784949683515	0.06169271698388979	0.36341653432671134	0.06792187883958334	0.007676058433251019	1.0	Bespesor116 REF 01-15SNAP-015442-0005.txt
416	39.592207792207795	1.2535422493506485	6.9276405012987	1.0142307948051947	0.6176313376623376	0.03674865324675322	1.0	1.0	1.0	1.0	0.0	0.0	41.0	1.127263	7.283369	1.0	0.8421053	0.0	70.0	1.5318125	9.460407	1.0124655	0.9568322499999999	0.1304348	32.0	0.17023200000000016	2.130878	0.0	0.7388664	0.0731707	24.014442441476852	0.4255839862737309	2.651387146625259	0.06544397523895842	0.3673546864067176	0.05966070637523637	0.011454583320936598	1.0	Bespesor116 REF 01-15SNAP-021225-0031.txt
417	32.46070460704607	1.2773142818428194	6.441093452574532	1.027674682926829	0.6399958948509491	0.020689982655826555	1.0	1.0	1.0	1.0	0.0	0.0	31.0	1.1405129999999999	6.686777	1.0	0.8378378000000001	0.0	60.0	1.7320509999999998	9.0	1.0087395	0.95603865	0.081081	27.0	0.22959700000000005	2.627225	0.0	0.7348484999999999	0.0	24.123984186980085	0.3768651864024501	2.710286513267558	0.14068209398255688	0.3525825854876178	0.043784628223259084	0.010978548689417155	1.0	Bespesor114 REF 01-15SNAP-021528-0026.txt
418	36.49425287356322	1.2815948218390802	6.769004491379309	1.0124430201149424	0.5409474143678159	0.017482469540229886	3.5	1.0010314999999999	2.437237	1.0	0.0	0.0	37.0	1.1469815	7.102978499999999	1.0	0.67708335	0.0	63.0	1.565874	9.0	1.0	0.95916665	0.0751879	30.0	0.19175099999999978	2.357856	0.0	0.7534689999999999	0.0	21.490775119720535	0.6380553867721176	2.3077102946888077	0.08506971135258207	0.37513604807090567	0.04070756052569053	0.010353753235547885	1.0	Bespesor116 REF 01-15SNAP-021510-0037.txt
419	34.857677902621724	1.2309832471910107	6.241214228464419	1.031732565543071	0.6254885460674156	0.04017638801498127	1.0	1.0	1.0	1.0	0.0	0.0	33.0	1.130348	6.95488	1.0	0.8333333	0.0	70.0	1.627084	9.460407	1.085043	0.9444444	0.1443452	43.0	0.19740500000000005	3.500744	0.00571900000000003	0.7115385	0.0697674	26.384551131828808	0.2976861606082056	3.005431697349045	0.09356551311322382	0.36643089394611933	0.06480680225493056	0.007943827913480707	1.0	Bespesor116 REF 01-15SNAP-213007-0014.txt
420	37.34453781512605	1.2621097787114857	6.8990369383753505	1.0144725826330532	0.577930552380953	0.02304293809523809	3.5	1.0046	2.437237	1.0	0.090909	0.0	38.0	1.1633149999999999	7.211102	1.0	0.8064515999999999	0.0	65.0	1.5255515000000002	9.055386	1.0	0.9540168499999999	0.09529204999999999	28.0	0.19301200000000018	1.9210749999999992	0.0	0.7568735	0.025	20.97608494529719	0.361452069351328	2.2594249767678507	0.07906808800307265	0.37400333463182944	0.0471856278700076	0.010621522715777572	1.0	Bespesor116 REF 01-15SNAP-022015-0052.txt
421	33.82150101419878	1.2937794827586193	6.373285549695745	1.0289649269776877	0.6629950997971605	0.036005457606490876	1.0	1.0	1.0	1.0	0.0	0.0	32.0	1.132863	6.687505000000001	1.0	0.8484849	0.0	66.5	1.7320509999999998	9.219544	1.043419	0.9552238999999999	0.13759295	34.0	0.2367459999999999	2.8445660000000004	0.0	0.5460526	0.054054	24.534129562012556	0.4901287488522652	2.6929609611086	0.14418107868512478	0.34626732043358177	0.0629735950773367	0.014667817083692839	1.0	Bespesor117 REF 01-15SNAP-023748-0020.txt
422	36.739754098360656	1.265810907786885	6.866689944672137	1.0181376659836063	0.515737985040984	0.016497419057377047	5.0	1.021469	3.3019914999999997	1.0	0.08697474999999999	0.0	39.0	1.149927	7.211102	1.0	0.4142857	0.0	62.5	1.506413	9.027693	1.0	0.9615384	0.0744641	28.0	0.17676599999999998	2.2242669999999993	0.0	0.7651515	0.0	20.075775956794327	0.4425406433140777	2.2340435523368347	0.09792449774843863	0.37985218000986354	0.03944161741921741	0.014519056261343012	1.0	Bespesor116 REF 01-15SNAP-021656-0042.txt
423	33.38747099767981	1.2702019396751743	6.604630533642695	1.0135508097447796	0.5199889858468681	0.012775484454756384	4.0	1.0105089999999999	3.062957	1.0	0.07272719999999999	0.0	30.0	1.172765	6.642992	1.0	0.6111111	0.0	63.0	1.6329930000000001	8.944272	1.0	0.9607843	0.0571428	26.0	0.20973599999999992	2.178158	0.0	0.7659847	0.0	19.63615045035609	0.3191223918193927	2.131738125068552	0.08975219114362717	0.37817760017093	0.032054913155249574	0.012823182886554997	1.0	Bespesor116 REF 01-15SNAP-022201-0059.txt
424	42.25806451612903	1.2449359225806462	7.077765830107524	1.0239476430107526	0.6504295253763444	0.04220736408602151	1.0	1.0	1.0	1.0	0.0	0.0	40.0	1.142895	7.2801100000000005	1.0	0.8484849	0.0	79.0	1.50462	10.198039999999999	1.058461	0.94771015	0.15384620000000002	36.0	0.19527000000000005	2.546605999999999	0.0	0.7161803	0.0652173	27.548082393620973	0.42676573328540635	2.827130878500567	0.09521482305283252	0.352943489011176	0.06932558814349053	0.013834756478533813	1.0	Bespesor116 REF 01-15SNAP-212353-0001.txt
425	36.304038004750595	1.3021158764845608	6.497832437054634	1.0187988052256534	0.5178439764845608	0.024188669358669833	1.0	1.0	1.0	1.0	0.0	0.0	34.0	1.1477709999999999	7.0710679999999995	1.0	0.625	0.0	69.0	1.7320509999999998	9.219544	1.0189139999999999	0.9545454	0.10416669999999999	39.0	0.19565399999999977	3.0989819999999995	0.0	0.7620320999999999	0.0277777	30.78687303690451	0.5124184074697853	3.1565334299724697	0.08734435597356678	0.390460723877016	0.049627977136678686	0.012525661241855345	1.0	Bespesor116 REF 01-15SNAP-213217-0020.txt
426	36.28025477707006	1.2086173057324843	6.5337171592356675	1.0085031847133756	0.5326752942675159	0.021070545222929938	1.0	1.0	1.0	1.0	0.0	0.0	35.0	1.137234	7.0710679999999995	1.0	0.7142857	0.0	67.5	1.3869095	9.219544	1.0	0.9565012	0.09663864999999999	35.0	0.14892800000000017	2.6947710000000002	0.0	0.7468672000000001	0.0	22.81100259579869	0.3053987902540007	2.4748896658486155	0.05393921881920183	0.38068844268502716	0.046602919727031435	0.004671089821784535	1.0	Bespesor116 REF 01-15SNAP-021950-0050.txt
427	36.11731843575419	1.229455268156425	6.4938213715083775	1.018285751396648	0.6287973058659211	0.03434801843575418	1.0	1.0	1.0	1.0	0.0	0.0	35.0	1.134067	7.054061999999999	1.0	0.8333333	0.0	64.5	1.4328925	9.055386	1.0445615000000001	0.9574275	0.13680925	33.0	0.15599799999999986	2.5239389999999995	0.0	0.7289216000000001	0.052631500000000005	25.284585397648915	0.40555639310985403	2.611455254906157	0.07586003445564324	0.36337779816843874	0.061949427193333066	0.010651274880247539	1.0	Bespesor117 REF 01-15SNAP-024910-0035.txt
428	35.718213058419245	1.2735635326460477	6.733361443298963	1.0100689037800687	0.5290226371134017	0.018074917525773195	3.0	1.0	2.437237	1.0	0.0689655	0.0	36.0	1.159833	7.211102	1.0	0.6666667	0.0	61.0	1.569501	8.944272	1.0	0.9607843	0.076923	29.0	0.22895399999999988	2.243957	0.0	0.756917	0.0	20.573470177812858	0.36098806816367823	2.196898104665281	0.07560747744724561	0.37661246158976497	0.04001378042238087	0.00865787986075987	1.0	Bespesor116 REF 01-15SNAP-022029-0053.txt
429	32.21635883905013	1.2393958126649074	6.463172530343007	1.014165746701847	0.547754165963061	0.011875059102902373	3.5	1.0	2.2808705	1.0	0.0	0.0	31.0	1.1470790000000002	6.66459	1.0	0.7391304	0.0	59.0	1.4839245	8.602325	1.0	0.9607692	0.05634915	24.0	0.1922870000000001	2.2893229999999996	0.0	0.7508812999999999	0.0	18.748597736496325	0.3086651002592058	2.1829608633445625	0.08494815198366491	0.37970798957184226	0.03214287564494536	0.011276070334116806	1.0	Bespesor116 REF 01-15SNAP-021715-0043.txt
430	35.49604221635884	1.3027420052770449	6.5594460237467045	1.0313113430079153	0.6491235812664911	0.03417165013192612	1.0	1.0	1.0	1.0	0.0	0.0	32.0	1.157078	6.7193830000000005	1.0	0.8333333	0.0	73.5	1.7439909999999998	10.0	1.069798	0.96116135	0.14285710000000001	37.0	0.238977	3.311743	0.0	0.72	0.0454545	27.996736714443145	0.403846178482185	3.1155192501515425	0.11096295231693457	0.35799432646826457	0.06237967556227609	0.011276070334116806	1.0	Bespesor117 REF 01-15SNAP-023408-0016.txt
431	28.255696202531645	1.2766162379746835	5.813886437974677	1.022286453164557	0.58689682886076	0.018304855949367087	1.0	1.0	1.0	1.0	0.0	0.0	28.0	1.144187	6.353749	1.0	0.8	0.0	54.0	1.713501	8.062258	1.0	0.9534632	0.076923	29.0	0.21163599999999994	2.831340999999999	0.0	0.7465051	0.0	21.731571543045202	0.4387367635549334	2.6050923601226827	0.13473079342936428	0.37687103140516076	0.040934885921407746	0.01175210496563625	1.0	Bespesor117 REF 01-15SNAP-025431-0040.txt
432	29.6015625	1.2204993398437507	6.147702093749997	1.00126151953125	0.5935068785156253	0.012991432421874994	4.0	1.0172665	2.481856	1.0	0.08831159999999999	0.0	29.0	1.145644	6.6023405	1.0	0.7777778000000001	0.0	52.0	1.4803609999999998	7.8905460000000005	1.0	0.9677418999999999	0.05634915	25.0	0.16279	2.248152	0.0	0.7643678	0.0	16.462001626734025	0.24936900576719256	1.7896532101890494	0.009614876337019693	0.3705171614707386	0.031999646170940525	0.007616554104311089	1.0	Bespesor116 REF 01-15SNAP-022138-0057.txt
433	36.270875763747455	1.2493080631364564	6.434786305498986	1.050353936863544	0.628893025050916	0.03903430936863546	1.0	1.0	1.0	1.0	0.0	0.0	34.0	1.129794	6.957696	1.0	0.8269231	0.0	76.0	1.6329930000000001	10.04988	1.1223290000000001	0.9411765	0.147541	45.0	0.22250099999999984	3.5958740000000002	0.016358000000000095	0.6781798	0.0574712	28.694009448932725	0.37789605768041734	3.2258773012474196	0.18344381553720812	0.3578440224700608	0.06808635336259673	0.014608312754752908	1.0	Bespesor116 REF 01-15SNAP-212405-0002.txt
434	32.31578947368421	1.2540178205741632	6.233639937799044	1.041311519138756	0.5833837846889957	0.02421246937799042	1.0	1.0	1.0	1.0	0.0	0.0	32.0	1.140547	6.718021	1.0	0.80860805	0.0	63.0	1.533212	9.055386	1.0049584999999999	0.9506097499999999	0.1058231	33.0	0.22246100000000002	2.968864	0.0	0.749424	0.0285714	22.738281896642537	0.4478516342685258	2.7672413638148856	0.21787436953487932	0.38162437319596265	0.04869413359567515	0.01243640474844545	1.0	Bespesor117 REF 01-15SNAP-022925-0007.txt
435	25.53867403314917	1.3165044502762424	5.539881848066297	1.0247975994475138	0.5793094033149164	0.018536039226519335	1.0	1.0	1.0	1.0	0.0	0.0	22.0	1.1600475000000001	5.863497	1.0	0.76330535	0.0	56.5	1.7320509999999998	8.595752000000001	1.0246754999999999	0.9487180000000001	0.0893687	31.0	0.28788000000000014	3.654629000000001	0.0	0.7326202999999999	0.0	21.466661712819732	0.4464993479221805	2.75511872317667	0.13519132927736688	0.3723499038058682	0.04445711390678278	0.010770283538127399	1.0	Bespesor117 REF 01-15SNAP-025718-0046.txt
436	32.853503184713375	1.2773930955414003	6.28400859023355	1.0209626242038217	0.5686072031847134	0.019874624840764327	1.0	1.0	1.0	1.0	0.0	0.0	30.0	1.16107	6.642992	1.0	0.7727273	0.0	66.0	1.719829	9.055386	1.0086600000000001	0.9512195	0.076923	33.0	0.2189319999999999	2.8777109999999997	0.0	0.7424241999999999	0.0	25.13044066938045	0.3903563290045277	2.6929303345498385	0.11392041680195905	0.37750009046552596	0.04625205927029141	0.014013269465353605	1.0	Bespesor117 REF 01-15SNAP-022752-0003.txt
437	34.38186813186813	1.3053318543956036	6.52248277747253	1.0135996675824175	0.6081356656593404	0.021237711538461528	2.0	1.013231	2.0	1.0	0.0	0.0	31.0	1.1608495	6.7884585	1.0	0.8047619	0.0	68.5	1.727747	9.219544	1.0063385	0.96	0.08452375000000001	34.0	0.1772400000000003	2.999205999999999	0.0	0.7394444	0.0	23.08226570154405	0.5342781354960806	2.4696041187623505	0.0694336367633005	0.3652259026866967	0.04841878950625082	0.01082978786706733	1.0	Bespesor116 REF 01-15SNAP-022000-0051.txt
438	41.36756756756757	1.279059864864865	6.758842329729727	1.0235088648648647	0.5607082827027022	0.04356681027027027	1.0	1.0	1.0	1.0	0.0	0.0	35.0	1.16107	7.5148399999999995	1.0	0.7272727	0.0	81.0	1.6329930000000001	10.44031	1.0534849999999998	0.9439202999999999	0.1850095	60.0	0.25414400000000015	5.022370000000001	0.0024620000000001863	0.7360372	0.0576923	32.514861916277965	0.41262929280460725	3.38795760924253	0.07761050585764159	0.3702544392879424	0.07947447930128468	0.0055041504269435606	1.0	Bespesor116 REF 01-15SNAP-022215-0060.txt
439	32.60164271047228	1.2725142669404523	6.264386199178649	1.0291645564681724	0.5995478221765911	0.021831937577002046	1.0	1.0	1.0	1.0	0.0	0.0	32.0	1.154659	6.826981	1.0	0.8125	0.0	63.0	1.721041	9.0	1.022802	0.94312665	0.08957215	33.0	0.20123400000000013	2.9847910000000004	0.0	0.7371981	0.026315699999999997	25.161356843481098	0.39061029086593213	2.7864564226777064	0.1622536207731965	0.3712880970868993	0.046441122995534226	0.014489304096873048	1.0	Bespesor117 REF 01-15SNAP-025654-0045.txt
440	27.97165991902834	1.258803493927124	5.912397178137651	1.0036428825910932	0.5173288684210524	0.006933363157894737	2.0	1.0	2.0	1.0	0.0	0.0	27.0	1.155346	6.360615	1.0	0.5714286	0.0	52.0	1.5808525	8.062258	1.0	0.9565216999999999	0.03125	24.0	0.18647199999999975	2.6026510000000007	0.0	0.7782051999999999	0.0	17.442421369654266	0.36318883082977216	2.032838824157387	0.02289477232496813	0.38628459474498833	0.023233294432270686	0.007348784624081402	1.0	Bespesor116 REF 01-15SNAP-022150-0058.txt
441	30.614583333333332	1.2842569635416663	6.041929932291663	1.0124296822916667	0.5987797338541663	0.024544782291666668	1.0	1.0	1.0	1.0	0.0	0.0	29.5	1.1578485	6.6705594999999995	1.0	0.78019325	0.0	61.0	1.643644	8.6145055	1.0094695	0.9402851999999999	0.10990335000000001	38.0	0.2537940000000001	3.4520529999999994	0.0	0.7210648	0.0	21.765975833696398	0.3643435635148675	2.434109538259181	0.06610138502967818	0.35361637533795304	0.054140490691370655	0.0057124155782333165	1.0	Bespesor116 REF 01-15SNAP-021842-0047.txt
442	31.589887640449437	1.2829080505617985	6.278823511235954	1.0165798792134833	0.6138263912921343	0.02029993707865168	1.0	1.0	1.0	1.0	0.0	0.0	31.0	1.1729889999999998	6.7514544999999995	1.0	0.8304597499999999	0.0	60.0	1.661692	9.0	1.0302525	0.9523809999999999	0.083649	31.0	0.20075900000000013	3.0277059999999993	0.0	0.7243642999999998	0.0	20.97096197256556	0.42399509364031485	2.448317285452727	0.07850711150632725	0.3579782653029581	0.044946179447091464	0.010591770551307608	1.0	Bespesor117 REF 01-15SNAP-023258-0014.txt
443	32.09090909090909	1.2710999621212111	6.373342189393938	1.0058737272727272	0.4904661704545453	0.00956276515151515	3.5	1.0231835	3.0	1.0	0.0588983	0.0	30.0	1.1584185	6.625198	1.0	0.23359284999999996	0.0	59.0	1.5213245	8.602325	1.0	0.9614814999999999	0.0333333	27.0	0.1685540000000001	2.3769660000000004	0.0	0.7596491000000001	0.0	18.33379663827309	0.40255295886711945	1.954671567344328	0.049799436038335025	0.3785770319421703	0.03255452084554734	0.007854571420070811	1.0	Bespesor116 REF 01-15SNAP-021929-0049.txt
444	41.2994923857868	1.2771262208121834	6.960207149746197	1.025910819796954	0.5238855626903551	0.026487601522842637	1.0	1.0	1.0	1.0	0.0	0.0	38.0	1.149279	7.2737750000000005	1.0	0.6396103499999999	0.0	82.0	1.669612	10.295630000000001	1.0604040000000001	0.9433760499999999	0.1042119	39.0	0.20377099999999992	2.7643370000000003	0.0	0.7570346	0.0	29.491315933311096	0.39523636577471755	3.0849241044074076	0.09215187309652736	0.3804713486791148	0.06040852054534541	0.011722352801166284	1.0	Bespesor116 REF 01-15SNAP-213119-0017.txt
445	33.77197802197802	1.2868292280219775	6.229777315934067	1.0496488186813187	0.5941377346153849	0.031362990109890104	1.0	1.0	1.0	1.0	0.0	0.0	30.5	1.1419709999999998	6.676028499999999	1.0	0.8235294	0.0	70.0	1.7320509999999998	9.219544	1.081288	0.9468985000000001	0.1175455	39.0	0.20815200000000011	3.422269	0.0	0.7383591999999999	0.037037	28.358385108774048	0.49687033202110525	3.251582287100932	0.2028736322673591	0.3796160959595302	0.05966742164658068	0.01082978786706733	1.0	Bespesor117 REF 01-15SNAP-024007-0022.txt
446	33.64876957494407	1.264208762863535	6.4155358165548035	1.0329688322147652	0.577967356152125	0.02246448098434005	1.0	1.0	1.0	1.0	0.0	0.0	31.0	1.158941	6.7641279999999995	1.0	0.7752809	0.0	64.0	1.541537	9.137465	1.026031	0.9545454	0.095238	31.0	0.21012600000000003	2.829522	0.0	0.7463768	0.0	26.051740671178933	0.3390333929022771	2.9673098125161856	0.18451172843633756	0.3739433150104063	0.04897556694246338	0.01329921751807444	1.0	Bespesor117 REF 01-15SNAP-023448-0017.txt
447	38.84516129032258	1.2674133677419355	6.906438667741935	1.0173799838709676	0.5451615670967741	0.023828633548387084	2.0	1.00919	2.0	1.0	0.0	0.0	38.0	1.160043	7.2516375	1.0	0.68990385	0.0	66.0	1.63013	9.055386	1.005477	0.95789005	0.10638299999999999	30.0	0.19829799999999986	2.248213	0.0	0.7659258999999999	0.025641000000000004	24.487558904533895	0.3740175130703672	2.589521734934162	0.1004497569371798	0.3822582720447033	0.04790208177368987	0.009223170985689208	1.0	Bespesor116 REF 01-15SNAP-022041-0054.txt
448	32.18042813455658	1.2577787859327214	6.162396798165134	1.0165306299694195	0.602788095412844	0.027895345259938833	1.0	1.0	1.0	1.0	0.0	0.0	32.0	1.161793	6.912669999999999	1.0	0.8148148000000001	0.0	63.0	1.586249	9.0	1.031009	0.9411765	0.10874705	34.0	0.19945800000000014	3.287942	0.0	0.7352940999999998	0.03125	22.680897318682412	0.3391634697829108	2.628574197958985	0.07780343353724302	0.37156766543275593	0.05392940071131259	0.009728957781678618	1.0	Bespesor117 REF 01-15SNAP-024658-0032.txt
449	35.62111801242236	1.2758532826086961	6.568393972049685	1.0170067049689444	0.6127841795031058	0.02763714440993789	1.0	1.0	1.0	1.0	0.0	0.0	33.0	1.1553825	7.0445335	1.0	0.8125	0.0	69.0	1.6329930000000001	9.219544	1.0208694999999999	0.9486842	0.11766335000000001	39.0	0.2015499999999999	3.294447	0.0	0.7241545999999999	0.027027	25.257787458949718	0.46827856655514544	2.7852987642195974	0.08211593377062483	0.3566570277604839	0.055627664902143055	0.009580196959328791	1.0	Bespesor116 REF 01-15SNAP-021854-0048.txt
450	29.866666666666667	1.2723834102564098	5.886554625641025	1.0312173999999998	0.6417060764102562	0.026476287179487166	1.0	1.0	1.0	1.0	0.0	0.0	29.0	1.1404590000000001	6.333474	1.0	0.8	0.0	61.0	1.6562605000000001	8.602325	1.089796	0.9444444	0.11324785000000001	35.0	0.1854779999999998	3.1906090000000003	0.0	0.5698924999999999	0.0277777	22.093105239990575	0.4381285210835484	2.6168424411450086	0.10485201675545476	0.3479189499677103	0.052559058029292685	0.005801672071643212	1.0	Bespesor122 REF 01-15SNAP-223815-0009.txt
451	34.21621621621622	1.1976188486486488	6.425500681081082	1.019249308108108	0.67849666972973	0.0298786054054054	1.0	1.0	1.0	1.0	0.0	0.0	31.0	1.127345	6.652125	1.0	0.8444444999999999	0.0	66.5	1.3691155	9.137465	1.0285145	0.9545350499999999	0.1237245	29.0	0.14425700000000008	2.5629859999999995	0.0	0.5130434999999999	0.029411700000000002	21.55161640032515	0.2863586859171624	2.3227425356742084	0.1044259443230939	0.3368885099717578	0.05850997333412827	0.0055041504269435606	1.0	Bespesor122 REF 01-15SNAP-225856-0025.txt
452	31.3	1.2588848375	5.878417900000002	1.0229422875	0.6330895424999999	0.038178253749999995	1.0	1.0	1.0	1.0	0.0	0.0	25.5	1.1238255000000001	6.275660500000001	1.0	0.80384615	0.0	69.0	1.7320509999999998	9.219544	1.061346	0.9487142	0.13580520000000001	45.0	0.17139000000000015	4.269163000000001	0.0	0.5130434999999999	0.07142849999999999	25.96362840590659	0.3634540260554093	2.981482097719845	0.10289509411995747	0.3530372900609745	0.06310177253257017	0.004760346315194431	1.0	Bespesor122 REF 01-15SNAP-230311-0028.txt
453	38.03157894736842	1.270097894736842	6.75452684210526	1.0357315157894738	0.6065174305263153	0.028282518421052633	1.0	1.0	1.0	1.0	0.0	0.0	33.0	1.173265	6.992277	1.0	0.82843135	0.0	70.0	1.7320509999999998	9.486833	1.021153	0.9511904999999999	0.11696310000000001	39.0	0.2095610000000001	2.8478840000000005	0.0	0.7584727	0.03125	34.355096957811206	0.3635307133170305	3.1360942962310436	0.3091107866513029	0.3682034666605207	0.05706678069958247	0.005652911249293386	1.0	Bespesor122 REF 01-15SNAP-232222-0044.txt
454	17.803030303030305	1.294781681818182	4.853349893939393	1.000960181818182	0.6368029674242425	0.004300461363636363	2.0	1.0	2.0	1.0	0.0	0.0	15.0	1.1926379999999999	4.875984	1.0	0.8	0.0	36.5	1.703297	7.1604065	1.0	0.95993585	0.0	17.0	0.26169399999999987	2.6634849999999997	0.0	0.6590908999999999	0.0	12.698985520170734	0.3036082380206767	1.786181468639499	0.010989783220776893	0.34294827867946753	0.017648148034909168	0.0039272857100354054	1.0	Bespesor121 REF 01-15SNAP-025924-0013.txt
455	35.80379746835443	1.243053680379747	6.462491376582273	1.0359030981012658	0.5634329569620251	0.025125027531645566	1.0	1.0	1.0	1.0	0.0	0.0	35.0	1.1385665	7.0710679999999995	1.0	0.7882852499999999	0.0	72.0	1.521424	9.486833	1.0047505	0.9540168499999999	0.10416669999999999	38.0	0.18373099999999987	3.0840899999999998	0.0	0.7530302999999999	0.0277777	25.384002452646094	0.34356083761669975	2.877575576512645	0.34863212582375824	0.383923775791176	0.050540682786842935	0.009401683972509	1.0	Bespesor122 REF 01-15SNAP-232302-0045.txt
456	33.48473282442748	1.2374619160305347	6.495044538167936	1.0112722404580152	0.6176869099236635	0.020255461832061068	3.0	1.021747	2.437237	1.0	0.0	0.0	32.0	1.151286	6.7891829999999995	1.0	0.83935485	0.0	60.0	1.4765865	8.514642	1.0	0.9545454	0.09600610000000001	26.0	0.17865599999999993	2.1919769999999996	0.0	0.7411411	0.0	20.433044533257473	0.272243570032889	2.152494788662436	0.08448158283765242	0.35929233222134793	0.04158950095284512	0.00779506709113088	1.0	Bespesor122 REF 01-15SNAP-231424-0039.txt
457	27.26	1.2918473800000008	5.813253575000004	1.0155305	0.6109050855000003	0.016777241499999998	1.0	1.0	1.0	1.0	0.0	0.0	23.0	1.1928364999999999	6.0791889999999995	1.0	0.79583335	0.0	56.0	1.6159275000000002	8.485281	1.0	0.9494906500000001	0.068217	28.0	0.2273590000000001	2.905480999999999	0.0	0.7157895000000001	0.0	20.074172461150166	0.37425051569518974	2.3596749085171713	0.07955993368819511	0.3575540354659983	0.04397260581327918	0.005950432893993038	1.0	Bespesor122 REF 01-15SNAP-223920-0011.txt
458	29.021538461538462	1.2793821384615376	5.792148243076919	1.0189062092307695	0.5904834021538462	0.020884155076923074	1.0	1.0	1.0	1.0	0.0	0.0	27.0	1.1469049999999998	6.37742	1.0	0.8	0.0	57.5	1.6329930000000001	8.485281	1.0	0.9534632	0.09413065000000001	32.0	0.2053649999999998	3.247241	0.0	0.7352940999999998	0.0	29.551876120620854	0.4571776911062744	2.6638900014580473	0.11969910915748092	0.3728022046219269	0.04505366798371582	0.009669453452738687	1.0	Bespesor117 REF 01-15SNAP-030142-0048.txt
459	35.55345911949686	1.223689053459119	6.6846279937106905	1.010460600628931	0.5843601638364782	0.023390613207547175	3.5	1.0057755	2.124504	1.0	0.0	0.0	34.0	1.1476775	6.999746	1.0	0.8	0.0	64.5	1.393239	9.0	1.0	0.9611320999999999	0.08800764999999999	27.0	0.1528219999999998	2.130743	0.0	0.7533333	0.027027	21.02503682681872	0.27844212381764744	2.177003197682955	0.06657318941293798	0.3716163493330037	0.05014399345861824	0.00946118830144893	1.0	Bespesor121 REF 01-15SNAP-025437-0008.txt
460	33.68281938325991	1.2668960881057287	6.354454718061673	1.0047741057268724	0.595621348898678	0.02244801718061673	2.0	1.0	2.0	1.0	0.0	0.0	31.0	1.151286	6.708692999999999	1.0	0.7857143	0.0	63.5	1.550096	9.0	1.0	0.95916665	0.09280785	33.0	0.18171400000000015	3.0	0.0	0.7564101999999999	0.0	21.812291223957722	0.6468316109857116	2.244436201558083	0.023606344913659455	0.36717451064339174	0.05174778094770666	0.006753741334682098	1.0	Bespesor122 REF 01-15SNAP-223957-0012.txt
461	32.61702127659574	1.2697353872340418	6.483665923404252	1.0141466042553193	0.6325096697872338	0.022095504680851058	3.0	1.0223389999999999	2.2808705	1.0	0.0	0.0	31.0	1.145455	6.6989410000000005	1.0	0.8421053	0.0	60.0	1.5176020000000001	8.514642	1.0	0.9626136	0.08541025	26.0	0.1942950000000001	2.3769660000000004	0.0	0.7319133999999999	0.030302999999999997	19.80646057449207	0.4394695216638319	2.4734523147771488	0.1338595132847043	0.35704510221871083	0.044589486517668094	0.00699175865044182	1.0	Bespesor122 REF 01-15SNAP-224413-0015.txt
462	37.9180790960452	1.2688902203389827	6.647375805084745	1.0300360169491531	0.5861376607344633	0.033761833050847456	1.0	1.0	1.0	1.0	0.0	0.0	37.0	1.1364765000000001	7.211102	1.0	0.8139535	0.0	74.5	1.6360475	9.486833	1.059609	0.95321475	0.1263298	38.0	0.18972199999999995	2.6213099999999994	0.0	0.7535854	0.05	26.61244262605029	0.4541526087349675	2.8598761319298407	0.11325362765479707	0.38109251054028964	0.06209268575080035	0.010532266222367677	1.0	Bespesor122 REF 01-15SNAP-232321-0046.txt
463	39.68387096774194	1.260558264516129	6.735510077419354	1.0413796322580646	0.6731536789247312	0.048857321505376354	1.0	1.0	1.0	1.0	0.0	0.0	39.0	1.130909	7.211102	1.0	0.8723404	0.0	75.0	1.5407205	9.9497475	1.1154275	0.9587585000000001	0.1577965	39.0	0.1928179999999997	2.7261439999999997	0.01500900000000005	0.5264706	0.090909	28.582366510458655	0.5683731169479237	3.133371951719368	0.13043751475858506	0.355474996322745	0.06916589202014112	0.013834756478533813	1.0	Bespesor117 REF 01-15SNAP-030954-0060.txt
464	21.313636363636363	1.3264561909090904	5.320226336363637	1.0092700545454545	0.5939627736363634	0.004252013181818182	1.0	1.0	1.0	1.0	0.0	0.0	20.0	1.1790855	5.519207	1.0	0.79285715	0.0	43.0	1.7320509999999998	7.4848015	1.0	0.9565216999999999	0.0	17.0	0.2383249999999999	2.139334999999999	0.0	0.726087	0.0	14.176382262396388	0.5928942755620632	1.9472285861998757	0.0841136872483078	0.35632520685436236	0.017726786111377017	0.006545476183392342	1.0	Bespesor121 REF 01-15SNAP-025832-0012.txt
465	18.870056497175142	1.273312881355932	4.984534983050845	1.0006828192090396	0.5776156683615816	0.005294625988700564	1.0	1.0	1.0	1.0	0.0	0.0	17.0	1.1791	5.161616	1.0	0.7692308000000001	0.0	38.0	1.6967184999999998	7.3673055000000005	1.0	0.9717806	0.0	18.0	0.2665279999999999	2.8129430000000006	0.0	0.7424241999999999	0.0	12.827850020755625	0.2766760328602179	1.9169599677415954	0.009058620464125713	0.37561865279209544	0.01970670357337933	0.005266133111183838	1.0	Bespesor121 REF 01-15SNAP-030116-0017.txt
466	33.79601990049751	1.2472184676616922	6.479645601990045	1.012318263681592	0.5575857179104479	0.010707310945273633	2.0	1.005106	2.0	1.0	0.0	0.0	30.0	1.170284	6.617945	1.0	0.7222221999999999	0.0	64.0	1.541295	9.219544	1.0	0.9428571	0.037037	33.0	0.19410400000000005	2.813448	0.0	0.74375	0.0	21.292868590575686	0.2851997334911152	2.2635527431669966	0.08130661427743008	0.3694234303276767	0.029722132610207917	0.005980185058463003	1.0	Bespesor122 REF 01-15SNAP-231412-0038.txt
467	37.66019417475728	1.1902099708737868	5.966295514563107	1.0531373398058252	0.5659582844660194	0.03318986990291262	1.0	1.0	1.0	1.0	0.0	0.0	22.0	1.1068280000000001	5.919825	1.0	0.7727273	0.0	95.5	1.4254495	11.09017	1.187823	0.9253194	0.137931	40.0	0.25249199999999994	6.280986	0.0	0.8666666999999999	0.0	53.368394231744674	0.2639383220711922	4.50004867292641	0.12540785807632748	0.3841872484594701	0.07116413209312085	0.0030644729404064146	1.0	Bespesor121 REF 01-15SNAP-033815-0054.txt
468	39.9250936329588	1.2727214719101125	6.73576944569288	1.0239739850187266	0.5952874430711605	0.03748536479400747	1.0	1.0	1.0	1.0	0.0	0.0	37.0	1.137664	7.123322999999999	1.0	0.8076923	0.0	77.5	1.5162235	10.02494	1.0639045	0.95959185	0.15737875	42.0	0.16521399999999997	3.076194	0.0	0.7339389999999999	0.0487804	27.227334103240995	0.5500272760635374	2.752896231405334	0.10227006841965845	0.3739421161249747	0.06803638036691241	0.007943827913480707	1.0	Bespesor122 REF 01-15SNAP-224148-0013.txt
469	23.4672131147541	1.3341407868852462	5.5346293934426205	1.017274024590164	0.6349557704918033	0.008916859016393443	2.0	1.0	2.0	1.0	0.0	0.0	20.5	1.190011	5.685783499999999	1.0	0.8235294	0.0	43.5	1.7320509999999998	7.81025	1.0	0.9550049999999999	0.032291650000000005	21.0	0.24879499999999988	2.783531000000001	0.0	0.6903408999999999	0.0	16.975963926966386	0.422684796414291	2.163322428769891	0.09814218534563718	0.3535096957451218	0.027289416112000142	0.003629764065335753	1.0	Bespesor121 REF 01-15SNAP-023658-0001.txt
470	35.39622641509434	1.2008740754716984	6.166303509433961	1.039601483018868	0.6219962652830192	0.042348327169811316	1.0	1.0	1.0	1.0	0.0	0.0	30.0	1.118778	6.603295	1.0	0.8	0.0	76.0	1.478507	10.04988	1.126643	0.94482495	0.1779789	47.0	0.176763	3.807429999999999	0.019237999999999866	0.7025172	0.0652173	31.179782771606767	0.26586743967425797	3.184494956247287	0.09734041946787472	0.3639092513885595	0.07338124837858484	0.007884323584540776	1.0	Bespesor122 REF 01-15SNAP-224821-0018.txt
471	33.92537313432836	1.2657597164179104	6.496143144278602	1.0193228109452737	0.5669517258706466	0.018958922885572136	1.0	1.0	1.0	1.0	0.0	0.0	31.0	1.149148	6.708203999999999	1.0	0.7826086999999999	0.0	63.0	1.518873	8.944272	1.0	0.9565216999999999	0.08571419999999999	32.0	0.22100000000000009	2.681692	0.0	0.7533333	0.0	25.60743445735313	0.3797705513404076	2.959245995882821	0.11919566897005136	0.37688526847493076	0.04726517284546013	0.005980185058463003	1.0	Bespesor122 REF 01-15SNAP-230856-0033.txt
472	30.827956989247312	1.2224750645161284	5.783313709677419	1.0613704623655915	0.5764866172043009	0.028694747311827945	1.0	1.0	1.0	1.0	0.0	0.0	26.0	1.1297190000000001	6.708203999999999	1.0	0.7647059	0.0	59.0	1.494165	8.944272	1.160148	0.9475733	0.10307365	41.0	0.210472	4.312355	0.0	0.7358209	0.0425531	25.82223083901789	0.30799852211937034	3.0969243662748593	0.20291590566747295	0.378792046783478	0.05343223041365959	0.0027669512957067626	1.0	Bespesor121 REF 01-15SNAP-034144-0060.txt
473	31.81904761904762	1.3537032523809533	6.239076442857141	1.0354596666666664	0.5253241257142857	0.011579399523809522	1.0	1.0	1.0	1.0	0.0	0.0	26.0	1.1612740000000001	6.3060030000000005	1.0	0.7	0.0	63.5	1.7465539999999997	9.219544	1.0215625	0.9545454	0.04369365	31.0	0.280888	2.8445660000000004	0.0	0.7757575999999999	0.0	28.476316292125304	0.6507997973569198	3.1564160359365117	0.21780201484936093	0.3907001561390391	0.03512541601508252	0.00624795453869269	1.0	Bespesor122 REF 01-15SNAP-232105-0043.txt
474	25.26086956521739	1.3188758322981367	5.624155869565218	1.024821049689441	0.5573998652173913	0.007231714285714286	2.0	1.0	2.0	1.0	0.0	0.0	21.0	1.1766969999999999	5.740132	1.0	0.7333333000000001	0.0	49.0	1.6329930000000001	8.062258	1.0	0.96	0.025641000000000004	27.0	0.19680700000000018	3.2005090000000003	0.0	0.7391737	0.0	20.837591967293367	0.5687439576219305	2.471002516532647	0.19891694206038896	0.366364240471981	0.02631538662968011	0.0047900984796643955	1.0	Bespesor122 REF 01-15SNAP-232629-0051.txt
475	34.35537190082645	1.2894937603305794	6.3933609586776825	1.0362842190082644	0.6329278611570247	0.035571802892561975	1.0	1.0	1.0	1.0	0.0	0.0	30.5	1.1529989999999999	6.707501499999999	1.0	0.8333333	0.0	69.0	1.7320509999999998	9.219544	1.0466905	0.9587803	0.1488142	40.0	0.2138150000000001	3.304219	0.0	0.7270227	0.0454545	26.65167400635518	0.45520740159651246	3.064034790631466	0.2607192628588105	0.36464933003509475	0.06520851403583497	0.007200023801731576	1.0	Bespesor122 REF 01-15SNAP-224555-0016.txt
476	34.17391304347826	1.251565791304348	6.145579643478257	1.029343604347826	0.5388319939130433	0.03112316826086957	1.0	1.0	1.0	1.0	0.0	0.0	33.0	1.1359059999999999	7.0710679999999995	1.0	0.75	0.0	70.5	1.653253	9.219544	1.0228709999999999	0.9476425500000001	0.11829835	45.0	0.21756200000000026	3.662166	0.0	0.7662338	0.0487804	26.443462533772824	0.39405926399291064	3.135631810987127	0.11748890491455646	0.3932665228390949	0.05969078962438077	0.006842997828091993	1.0	Bespesor122 REF 01-15SNAP-223121-0004.txt
477	36.09146341463415	1.235300286585366	6.515271695121953	1.025790625	0.6409285435975609	0.034099317987804856	1.0	1.0	1.0	1.0	0.0	0.0	33.0	1.1393175	6.932335999999999	1.0	0.8461539	0.0	68.0	1.557261	9.219544	1.026584	0.9541957999999999	0.1333333	34.0	0.16530199999999984	2.7570040000000002	0.0	0.7279549999999999	0.054054	28.318380229702893	0.3398456761493274	2.9452176566615047	0.23186145621991122	0.36069789873284375	0.06060686738245698	0.009758709946148582	1.0	Bespesor122 REF 01-15SNAP-224905-0020.txt
478	32.467532467532465	1.25266337012987	6.116832149350651	1.023961292207792	0.5394933051948051	0.019844659740259743	1.0	1.0	1.0	1.0	0.0	0.0	29.0	1.1478285000000001	6.5371185	1.0	0.7217262	0.0	65.0	1.5461615	9.219544	1.007108	0.9452917999999999	0.08712115000000001	39.0	0.17054199999999997	3.1639679999999997	0.0	0.7236227	0.0	25.521106322752885	0.45416279483381194	2.77111165888536	0.14148087264577275	0.37520160562352356	0.050031788735422106	0.0045818333283746395	1.0	Bespesor122 REF 01-15SNAP-232441-0049.txt
479	38.58510638297872	1.2770115744680857	6.397595287234042	1.0651381595744682	0.5584206968085106	0.03340034361702128	1.0	1.0	1.0	1.0	0.0	0.0	33.0	1.1481005	6.7835805	1.0	0.7467949	0.0	73.5	1.682522	11.18034	1.1350414999999998	0.9282051	0.1076389	46.0	0.23709800000000003	4.344865	0.03514200000000001	0.7194137999999999	0.0285714	42.50592188391458	0.4546617168340887	3.8819003137440817	0.23907284720336036	0.36583128306698726	0.0699577777938336	0.0027967034601767277	1.0	Bespesor121 REF 01-15SNAP-033837-0055.txt
480	37.33469387755102	1.2450541061224496	6.764861755102042	1.0266694040816327	0.6208503661224488	0.022850663265306104	1.0	1.0	1.0	1.0	0.0	0.0	33.0	1.156952	7.013310000000001	1.0	0.8421053	0.0	70.0	1.4197235	9.326762500000001	1.0128344999999999	0.9545454	0.0898989	30.0	0.167454	2.339029	0.0	0.7535714	0.029411700000000002	30.887587831508405	0.35328485204418625	2.8198771894844783	0.1823981715667733	0.37008041693187177	0.047382944623860966	0.007289280295141472	1.0	Bespesor122 REF 01-15SNAP-223241-0005.txt
481	34.682539682539684	1.2465306825396827	6.573798944444445	1.0452105	0.6833183865079365	0.026690640476190478	3.5	1.0314505	2.437237	1.0	0.0597015	0.0	30.5	1.1449175	6.605432499999999	1.0	0.83558555	0.0	62.0	1.5329585	8.972135999999999	1.0524035	0.9557692	0.12853775	35.0	0.20305099999999987	2.89069	0.0	0.4107143	0.02	23.307690260856923	0.28844984031707627	2.365719983862617	0.31071156786841725	0.3132783997678044	0.05558546825702635	0.0037487727232156137	1.0	Bespesor122 REF 01-15SNAP-230505-0031.txt
482	28.25128205128205	1.3009012769230772	5.608015866666668	1.0254547128205127	0.6214966041025641	0.026399031282051278	1.0	1.0	1.0	1.0	0.0	0.0	25.0	1.1488909999999999	6.324555	1.0	0.8	0.0	65.5	1.7469264999999998	8.723671	1.0611709999999999	0.94017855	0.12083335	37.0	0.260286	3.8023369999999996	0.0	0.5632184	0.0	24.29062150765474	0.4419710981534765	2.8711606304164796	0.06735804738490606	0.35925428075537646	0.05503062106307353	0.005801672071643212	1.0	Bespesor122 REF 01-15SNAP-223906-0010.txt
483	39.01036269430052	1.2631379274611405	6.895201331606216	1.0094414352331607	0.5872679725388602	0.029652198445595846	3.0	1.013757	2.437237	1.0	0.06684405	0.0	37.0	1.16107	7.211102	1.0	0.7727273	0.0	69.5	1.4674274999999999	9.433981	1.0041065	0.9663841499999999	0.10933994999999999	33.0	0.17209699999999994	2.3299899999999996	0.0	0.7522727	0.0384615	23.263747874180265	0.38288012584006054	2.284157763165148	0.04811809359653578	0.36881269779623177	0.05360983149085118	0.005742167742703282	1.0	Bespesor121 REF 01-15SNAP-024323-0002.txt
484	28.034825870646767	1.2771240298507462	5.855592815920398	1.005726144278607	0.5302385666666668	0.00836157014925373	1.0	1.0	1.0	1.0	0.0	0.0	24.0	1.174464	6.032463	1.0	0.6666667	0.0	52.0	1.7320509999999998	8.062258	1.0	0.95	0.0	31.0	0.21139699999999984	3.335622	0.0	0.7478261	0.0	26.044809857091817	0.32461409498814764	2.4195774876309435	0.05500554634200207	0.37197424546051466	0.030377719746372718	0.005980185058463003	1.0	Bespesor122 REF 01-15SNAP-231739-0041.txt
485	22.96	1.28953056	5.335419213333334	1.0387234933333336	0.580644614	0.004796549333333335	1.0	1.0	1.0	1.0	0.0	0.0	19.0	1.1866504999999998	5.34311	1.0	0.7272727	0.0	43.0	1.7320509999999998	7.7755600000000005	1.0	0.9523809999999999	0.0	23.0	0.3003100000000001	2.686623	0.0	0.7305085	0.0	23.635814632318752	0.29522036469215057	2.3946514582522433	0.26191780275948523	0.36191639929965685	0.020138506402566966	0.004462824670494778	1.0	Bespesor122 REF 01-15SNAP-232528-0050.txt
486	26.539823008849556	1.3152013982300879	5.7338056637168116	1.0136602477876107	0.5872683327433625	0.012235554867256635	1.0	1.0	1.0	1.0	0.0	0.0	26.0	1.1819315	6.2020195000000005	1.0	0.7905701999999999	0.0	52.5	1.7320509999999998	8.1385655	1.0	0.96116135	0.05887439999999999	27.0	0.235919	2.8533340000000003	0.0	0.7434593	0.0	19.291217405732148	0.6564043528701067	2.2621793653086257	0.07793204443849365	0.36723488374625596	0.030880524951217174	0.006723989170212133	1.0	Bespesor122 REF 01-15SNAP-233804-0060.txt
487	33.73096446700507	1.221634126903553	6.255833050761419	1.0404130304568528	0.6132961949238578	0.020663795939086294	1.0	1.0	1.0	1.0	0.0	0.0	29.0	1.14186	6.490813	1.0	0.8181818000000001	0.0	63.0	1.4162719999999998	8.544003	1.0	0.9534632	0.07793515000000001	32.0	0.155964	2.8222809999999994	0.0	0.7291667	0.0	32.52650158195889	0.29505497236396416	2.8380823376511106	0.2586398631382479	0.36390839410040415	0.04679103099442123	0.005861176400583142	1.0	Bespesor122 REF 01-15SNAP-233145-0057.txt
488	35.43624161073826	1.299969718120805	6.396455657718118	1.0295873221476508	0.6235562932885906	0.03332643422818791	1.0	1.0	1.0	1.0	0.0	0.0	30.0	1.149642	6.699464999999999	1.0	0.8064515999999999	0.0	74.5	1.7084389999999998	10.02494	1.1088040000000001	0.9407375	0.15790515	36.0	0.23262199999999988	3.062258	0.005720999999999865	0.7117646999999998	0.0285714	27.45351706607605	0.7767061133365633	2.9777427473597187	0.08105328002266855	0.3596380952589847	0.06646801481019794	0.004433072506024813	1.0	Bespesor122 REF 01-15SNAP-230221-0027.txt
489	31.856410256410257	1.2630904102564098	6.330731656410258	1.0275990820512821	0.5614567717948716	0.014732983589743587	2.0	1.0	1.562252	1.0	0.0	0.0	28.0	1.164617	6.516398000000001	1.0	0.7272727	0.0	56.5	1.5359005	8.944272	1.0	0.9544513499999999	0.0588235	32.0	0.219735	2.9597739999999995	0.0	0.7403727	0.0	21.36231758856623	0.30638669096993026	2.529969896986017	0.18744173453675475	0.36308144520839447	0.03902900510713479	0.005801672071643212	1.0	Bespesor122 REF 01-15SNAP-232333-0047.txt
490	36.94736842105263	1.2544371684210522	6.446935121052633	1.025483884210526	0.6423483199999998	0.046240118421052634	1.0	1.0	1.0	1.0	0.0	0.0	34.0	1.1430414999999998	7.0710679999999995	1.0	0.8095238	0.0	74.0	1.6350195	10.0	1.0677525	0.9460145	0.17781855	46.0	0.196307	3.5088459999999992	0.0	0.47142860000000003	0.0816326	28.386753182297678	0.3593286641624659	2.9703340610655884	0.08491504609324639	0.33711345844525736	0.0714619974806001	0.005652911249293386	1.0	Bespesor123 REF 01-15SNAP-032004-0043.txt
491	38.947867298578196	1.2498447464454978	6.953498684834122	1.0176391066350712	0.6222976616113746	0.029617293601895755	3.0	1.015046	2.437237	1.0	0.0	0.0	39.0	1.147163	7.240189	1.0	0.8377193000000001	0.0	69.0	1.606761	9.219544	1.0126840000000001	0.96	0.1111111	27.0	0.17284600000000006	2.123017000000001	0.0	0.7487195999999999	0.0487804	23.795677107535457	0.3498054392036447	2.4329059600154914	0.08734038741659544	0.363025138200753	0.05250091191141416	0.01255541340632531	1.0	Bespesor123 REF 01-15SNAP-032150-0048.txt
492	33.65256797583081	1.2966552688821746	6.2971626948640465	1.0202891782477344	0.6109984839879157	0.03293798036253775	1.0	1.0	1.0	1.0	0.0	0.0	34.0	1.127232	6.857875999999999	1.0	0.84	0.0	60.0	1.7320509999999998	8.787946	1.015343	0.9591837	0.11904760000000002	35.0	0.191187	3.0099419999999997	0.0	0.7482435000000001	0.055555499999999994	22.58311572307939	0.5755838987891675	2.6082469369760717	0.14138149654789503	0.37614794451330097	0.056223730898872656	0.009847966439558478	1.0	Bespesor125 REF 01-15SNAP-063057-0006.txt
493	37.912213740458014	1.2328539961832055	6.744320759541981	1.0119792519083968	0.6332178759541987	0.03454369580152671	1.0	1.0	1.0	1.0	0.0	0.0	37.0	1.1466655000000001	7.197722	1.0	0.8389189	0.0	72.0	1.3761489999999998	9.6678455	1.0	0.9550049999999999	0.1333333	32.0	0.18237400000000004	2.6574099999999996	0.0	0.741115	0.05128200000000001	23.327324092099094	0.34188223228824444	2.540405163127954	0.07915451631367956	0.36181204393494437	0.05966438310329161	0.00779506709113088	1.0	Bespesor123 REF 01-15SNAP-032410-0057.txt
494	35.695774647887326	1.2336248140845063	6.6914687492957725	1.015552163380282	0.6110141585915492	0.0256694385915493	2.0	1.0	2.0	1.0	0.0	0.0	37.0	1.146884	7.0710679999999995	1.0	0.8260869000000001	0.0	60.0	1.449441	8.544003	1.0	0.9607692	0.09523805	25.0	0.1791839999999998	2.0845389999999995	0.0	0.7460785000000001	0.0384615	20.370314196306804	0.3325622357571109	2.3123716205710982	0.0821805577257089	0.3643531487280464	0.044906169109677416	0.010562018386837643	1.0	Bespesor123 REF 01-15SNAP-032250-0051.txt
495	36.01970443349754	1.2845598275862065	6.656423635467981	1.0253510788177338	0.6125746778325124	0.029110267980295566	1.0	1.0	1.0	1.0	0.0	0.0	34.0	1.1531129999999998	6.939685000000001	1.0	0.8260869000000001	0.0	68.0	1.705608	9.219544	1.0	0.96058415	0.125	36.0	0.21548499999999993	3.130483	0.0	0.7439724	0.030302999999999997	28.949584271096032	0.3893215454207142	3.221415562610387	0.14421512004580575	0.36852093262737134	0.05799968881351048	0.0060396893874029335	1.0	Bespesor123 REF 01-15SNAP-031006-0015.txt
496	30.658620689655173	1.2951209275862063	6.2183044137931045	1.010511120689655	0.5915074893103451	0.014423306551724134	1.5	1.0	1.5	1.0	0.0	0.0	30.0	1.1688215	6.757934	1.0	0.8333333	0.0	57.0	1.7235304999999999	8.514642	1.0	0.96	0.061553	30.0	0.20988099999999998	2.6663629999999996	0.0	0.7476383	0.0	20.42641996484606	0.4096262106792394	2.318654868419735	0.05662944983818113	0.3782510102801998	0.034115924541157014	0.008628127696289905	1.0	Bespesor123 REF 01-15SNAP-032455-0061.txt
497	35.35609756097561	1.2374012243902437	6.532144663414632	1.0230994878048782	0.6331339209756096	0.03079893268292683	1.0	1.0	1.0	1.0	0.0	0.0	33.0	1.14372	6.954686	1.0	0.84	0.0	66.5	1.5158525	9.055386	1.0	0.9603610499999999	0.12666665	34.0	0.1677280000000001	2.7810190000000006	0.0	0.721875	0.0333333	23.463412605851545	0.3053344909804351	2.4024201594267764	0.22868867003418863	0.35851346849889654	0.058446902586990215	0.006099193716342864	1.0	Bespesor123 REF 01-15SNAP-030752-0007.txt
498	26.35632183908046	1.2486999655172413	5.757145132183906	1.005414761494253	0.5751789931034482	0.010549254022988508	1.0	1.0	1.0	1.0	0.0	0.0	25.0	1.1449440000000002	6.157146000000001	1.0	0.7646154000000001	0.0	50.5	1.6186915	8.062258	1.0	0.9636243499999999	0.0363756	22.0	0.20393100000000008	2.630534	0.0	0.7383591999999999	0.0	16.98848630487432	0.3115599221545466	2.095031242329593	0.030009640978885796	0.36927060479182966	0.033004204636846106	0.010353753235547885	1.0	Bespesor125 REF 01-15SNAP-063429-0014.txt
499	38.8552036199095	1.2377136832579185	6.9044529819004525	1.0171807556561085	0.7036296638009045	0.04074193800904977	4.0	1.008386	2.856019	1.0	0.0	0.0	35.0	1.144244	7.0	1.0	0.8536585999999999	0.0	71.0	1.460594	9.433981	1.009372	0.9555556000000001	0.1549296	33.0	0.1738980000000001	2.5374810000000005	0.0	0.3568549000000001	0.0571428	28.028538019500328	0.36789279748284676	2.81730714469381	0.09590923271172651	0.3073200801433995	0.07086383380272271	0.006575228347862307	1.0	Bespesor123 REF 01-15SNAP-032356-0055.txt
500	37.23880597014925	1.2530742611940293	6.345177805970147	1.0206367686567168	0.6290068880597015	0.048983651492537306	1.0	1.0	1.0	1.0	0.0	0.0	31.5	1.125406	6.848828	1.0	0.8141447500000001	0.0	71.5	1.4846720000000002	9.486833	1.0654425	0.9428519499999999	0.16378540000000003	47.0	0.18239500000000008	4.00086	0.0	0.6090909	0.08333330000000001	33.110213760873094	0.4979268339734163	3.1398863096384284	0.06547255663377519	0.3594628242847756	0.07895258387863353	0.003986790038975336	1.0	Bespesor123 REF 01-15SNAP-031319-0025.txt
501	38.7410071942446	1.2386740251798567	6.888913503597113	1.0232018129496405	0.6839900370503594	0.04048086258992804	3.0	1.0	2.124504	1.0	0.0	0.0	38.0	1.1386435000000001	7.1419865	1.0	0.8709677	0.0	71.5	1.6609889999999998	9.433981	1.0220335	0.9615384	0.13334545	32.0	0.15502799999999994	2.396115	0.0	0.5939394	0.075	25.9026506600343	0.3160339591803116	2.6268838741762828	0.20715120487339098	0.340624935430263	0.0613153130175914	0.008271101722650323	1.0	Bespesor123 REF 01-15SNAP-032403-0056.txt
502	37.51709401709402	1.2261194358974354	6.715616559829057	1.015232918803419	0.6533877470085473	0.03769740213675213	1.0	1.0	1.0	1.0	0.0	0.0	38.0	1.1390345	7.199434999999999	1.0	0.8660256499999999	0.0	71.5	1.4444434999999998	9.219544	1.005728	0.95698425	0.12363634999999999	32.0	0.15822200000000008	2.5137599999999996	0.0	0.7203742	0.0588235	23.900294282057263	0.30962222617205887	2.605456665200042	0.08456654341261871	0.35796584567790246	0.05949958924478798	0.0069620064859718545	1.0	Bespesor123 REF 01-15SNAP-032349-0054.txt
503	31.543307086614174	1.253659952755906	6.246688307086614	1.003877244094488	0.6038703503937007	0.0203368811023622	3.0	1.0	2.062252	1.0	0.0	0.0	29.0	1.150525	6.489762000000001	1.0	0.7777778000000001	0.0	58.5	1.4738615	8.514642	1.0	0.9696691	0.08101465	33.0	0.2193989999999999	3.124541999999999	0.0	0.7303448	0.0	20.704047268955573	0.3252761600189521	2.165330016725775	0.02754250283480026	0.3593586505858299	0.0468087402174008	0.0037785248876855792	1.0	Bespesor123 REF 01-15SNAP-031114-0019.txt
504	37.526315789473685	1.2472226153846153	6.8909987165991895	1.0166642874493925	0.6473706315789475	0.03158163036437246	3.5	1.0025795	2.7632375	1.0	0.0	0.0	35.0	1.142628	7.0710679999999995	1.0	0.8529412000000001	0.0	70.5	1.4932385	9.486833	1.0	0.9572727	0.12335360000000001	30.0	0.183608	2.048513	0.0	0.7326923000000001	0.0344827	21.17648789254323	0.3812578112302313	2.225668749263601	0.10052223467650684	0.35084352899149807	0.05818495995352055	0.007348784624081402	1.0	Bespesor123 REF 01-15SNAP-032417-0058.txt
505	36.708333333333336	1.254110125000001	6.737123826388889	1.0182653124999999	0.6443192326388889	0.027343534722222222	3.5	1.008408	2.856019	1.0	0.07694125	0.0	34.5	1.1580460000000001	7.000798	1.0	0.8181818000000001	0.0	68.0	1.465489	9.219544	1.0	0.95698425	0.1075393	31.0	0.18769600000000008	2.243957	0.0	0.6868686999999999	0.030302999999999997	21.729995589813946	0.39176370305068386	2.2249012617650687	0.1170048659468002	0.3361078405806089	0.05392281720313477	0.004284311683674987	1.0	Bespesor123 REF 01-15SNAP-030929-0013.txt
506	32.9009009009009	1.2530586696696693	6.380536933933933	1.0148648828828828	0.6354343132132132	0.025289243843843845	1.0	1.0	1.0	1.0	0.0	0.0	30.0	1.146771	6.555061	1.0	0.8333333	0.0	63.5	1.6329930000000001	9.055386	1.003225	0.9545454	0.1075393	30.0	0.18408100000000016	2.6500890000000004	0.0	0.7111898999999999	0.0238095	22.37596641627466	0.3298363678107671	2.566553418828454	0.07085750065934411	0.3544612490395612	0.05357332780139998	0.009907470768498409	1.0	Bespesor125 REF 01-15SNAP-063447-0015.txt
507	33.667808219178085	1.2230878904109586	6.2777178082191725	1.0246584897260276	0.6612816065068495	0.03311840171232877	1.0	1.0	1.0	1.0	0.0	0.0	32.0	1.1310365	6.6904135	1.0	0.8079877	0.0	66.0	1.5078965	9.219544	1.0487545	0.9245014	0.1189394	35.0	0.17393300000000012	3.0277059999999993	0.0	0.31390969999999996	0.0487804	24.133956737320062	0.30088804247691664	2.814158844181033	0.10198277159109038	0.3281499682326238	0.06020991223208911	0.008687632025229836	1.0	Bespesor123 REF 01-15SNAP-031938-0042.txt
508	35.8266253869969	1.265091981424149	6.568251684210524	1.0193583653250773	0.5798188130030958	0.02734390371517027	1.0	1.0	1.0	1.0	0.0	0.0	35.0	1.144319	7.091796	1.0	0.8	0.0	63.5	1.6514835	9.027693	1.0048625000000002	0.9574275	0.1033654	31.0	0.19113599999999997	2.2973860000000004	0.0	0.7506153000000001	0.0344827	25.953536181313986	0.38284408418968674	2.5204427661400506	0.15380511052966583	0.3741882541883071	0.05048487077734702	0.009609949123798756	1.0	Bespesor125 REF 01-15SNAP-063110-0007.txt
509	29.42105263157895	1.2743493618421047	6.044740006578948	1.0114129868421053	0.6504816072368419	0.01945692828947368	2.0	1.0	2.0	1.0	0.0	0.0	25.0	1.1654	6.419824	1.0	0.8323977499999999	0.0	59.0	1.5166575	8.492838500000001	1.0	0.9574275	0.07037635	29.0	0.20795199999999991	3.2044929999999994	0.0	0.7259259	0.0	20.05076659375472	0.4000484731113606	2.1618942296701764	0.087826869830799	0.3476458857659153	0.04618328958024692	0.0045223289994347085	1.0	Bespesor123 REF 01-15SNAP-031123-0020.txt
510	37.932126696832576	1.2545147375565617	6.789403049773751	1.0312032488687783	0.6975739411764706	0.03601062850678733	1.0	1.0	1.0	1.0	0.0	0.0	36.0	1.131817	7.0710679999999995	1.0	0.8484849	0.0	70.0	1.580371	9.848858	1.059977	0.9375	0.1276596	33.0	0.18849699999999991	2.3497719999999997	0.0	0.3074074000000001	0.0625	25.201987810385265	0.42440437968981287	2.614571311945601	0.1427091705230979	0.3053155796297129	0.05936301316503863	0.006575228347862307	1.0	Bespesor123 REF 01-15SNAP-030620-0002.txt
511	32.60162601626016	1.2533201382113817	6.145972336043357	1.0229937913279135	0.6227870525745254	0.030369629268292682	1.0	1.0	1.0	1.0	0.0	0.0	31.0	1.143573	6.665367999999999	1.0	0.8181818000000001	0.0	65.0	1.541947	9.219544	1.0547735	0.95040985	0.12060604999999999	35.0	0.2105100000000002	3.346094	0.0	0.7150975999999998	0.0344827	24.38392330026595	0.41695696533670146	2.8327826144774364	0.09228273067336934	0.35837500925016197	0.0561598165854157	0.010978548689417155	1.0	Bespesor125 REF 01-15SNAP-063117-0008.txt
512	38.164556962025316	1.2124381291139235	6.767411896202536	1.0159322202531647	0.696350646329114	0.04149172556962026	1.0	1.0	1.0	1.0	0.0	0.0	38.0	1.129846	7.1394210000000005	1.0	0.8611110999999999	0.0	72.0	1.4479609999999998	9.433981	1.0320195	0.9515133499999999	0.1440092	32.0	0.1582969999999999	2.479915	0.0	0.33503400000000005	0.0666666	22.770639756719607	0.31224898169472626	2.4282793781859193	0.06310707575019887	0.32370681788503236	0.06493775787955373	0.01175210496563625	1.0	Bespesor123 REF 01-15SNAP-031818-0037.txt
513	37.22522522522522	1.2418736351351352	6.715934963963962	1.0117461396396397	0.6080430540540539	0.02877209414414415	3.0	1.006192	2.437237	1.0	0.0	0.0	38.0	1.1417104999999999	7.094438	1.0	0.8307142999999999	0.0	64.0	1.415556	9.027693	1.0020120000000001	0.9550505	0.10990335000000001	32.0	0.16809300000000005	2.534443999999999	0.0	0.7465686	0.0487804	22.752956321007392	0.3985279670682887	2.2783519808564234	0.0671114807637959	0.3711461779235134	0.05176349824830581	0.006604980512332272	1.0	Bespesor123 REF 01-15SNAP-030808-0008.txt
514	29.89644970414201	1.3056992544378703	5.94160292307692	1.0169663816568049	0.5261068408284025	0.016922090236686387	1.0	1.0	1.0	1.0	0.0	0.0	30.5	1.1422515	6.6211605	1.0	0.6666667	0.0	58.0	1.7320509999999998	8.514642	1.0	0.94365075	0.07894730000000001	34.0	0.20893899999999999	3.192788	0.0	0.7524038	0.0	21.385263945591554	0.7708117289988878	2.531154413095274	0.10530823554278777	0.3794435497459902	0.04266047093274297	0.010056231590848234	1.0	Bespesor125 REF 01-15SNAP-063144-0009.txt
515	27.28054298642534	1.2482548054298634	5.740142642533934	1.0055585927601811	0.6151763126696829	0.019228553846153844	1.0	1.0	1.0	1.0	0.0	0.0	25.0	1.149908	6.109589	1.0	0.8181818000000001	0.0	55.0	1.621175	8.062258	1.0	0.9565216999999999	0.076923	29.0	0.2021440000000001	2.8800180000000006	0.0	0.7325	0.0	18.775478175019693	0.35673816426921	2.1602743219697467	0.026030009220941407	0.3595272249292132	0.04809973480531538	0.006575228347862307	1.0	Bespesor125 REF 01-15SNAP-063409-0012.txt
516	28.275985663082437	1.269216817204301	5.6869859068100315	1.0169998351254481	0.6036610616487456	0.023207366666666663	1.0	1.0	1.0	1.0	0.0	0.0	25.0	1.145644	6.356593	1.0	0.8	0.0	59.0	1.6407610000000001	8.573164	1.0120974999999999	0.94281045	0.09478885000000001	36.0	0.22778900000000002	3.475588	0.0	0.7050093	0.025	22.767938620928977	0.35626426552174456	2.701276036940919	0.08474678462727096	0.36067920598268544	0.04749189954626291	0.008300853887120287	1.0	Bespesor125 REF 01-15SNAP-062843-0001.txt
517	34.593667546174146	1.218418284960422	6.611301857519786	1.0153386754617415	0.6054249751978891	0.02630818416886543	5.0	1.0059065	3.0346444999999997	1.0	0.08997844999999999	0.0	35.0	1.1582299999999999	7.0710679999999995	1.0	0.8	0.0	60.5	1.4482725	9.0	1.0	0.9701426	0.11237375	28.0	0.1863729999999999	2.5129449999999993	0.0	0.7529643999999999	0.03125	20.437653749164575	0.22493903195195092	2.133746955776064	0.10856494143966106	0.3627118936482298	0.053022818630589184	0.011276070334116806	1.0	Bespesor123 REF 01-15SNAP-032040-0045.txt
518	31.393491124260354	1.22861672781065	6.3435701331360885	1.0066249467455621	0.6251610396449702	0.01793041213017751	3.0	1.01865	2.124504	1.0	0.0	0.0	30.0	1.16107	6.6115414999999995	1.0	0.8333333	0.0	56.0	1.4615654999999999	8.485281	1.0	0.964701	0.081081	26.0	0.1654770000000001	2.6500890000000004	0.0	0.7465591	0.0	20.382341359405725	0.22975694199664082	2.134604744323633	0.04812557259436636	0.363682811597786	0.038302983173783216	0.010056231590848234	1.0	Bespesor123 REF 01-15SNAP-032128-0047.txt
519	26.117216117216117	1.3183389670329657	5.829774743589746	1.0192649633699638	0.6259098098901099	0.00959901978021978	2.5	1.001999	2.062252	1.0	0.0	0.0	24.0	1.16124	6.032463	1.0	0.8181818000000001	0.0	48.0	1.6579455	7.81025	1.0	0.9607692	0.03774925	22.0	0.219916	2.6249629999999993	0.0	0.7412586999999999	0.0	18.329128630476713	0.6340783280013711	2.2405669950211062	0.20174392928983684	0.3536290764998674	0.02699674003071721	0.008122340900300496	1.0	Bespesor122 REF 01-15SNAP-234021-0063.txt
520	38.29087048832272	1.277415883227175	6.724680594479829	1.0464381040339705	0.620795853078556	0.03550296900212314	1.0	1.0	1.0	1.0	0.0	0.0	37.0	1.14562	7.211102	1.0	0.8297873	0.0	72.0	1.7211020000000001	9.848858	1.094428	0.95	0.1267606	38.0	0.20690300000000006	2.9411440000000004	0.0	0.7362146	0.0638297	27.96787475949584	0.464115936106236	3.0249924491687143	0.22954124971023193	0.365844304103537	0.05822376780932863	0.014013269465353605	1.0	Bespesor125 REF 01-15SNAP-212224-0001.txt
521	36.02092050209205	1.2304629205020916	6.589425502092044	1.0096004644351466	0.6903266941422584	0.03510657447698744	1.0	1.0	1.0	1.0	0.0	0.0	34.0	1.141505	6.96243	1.0	0.8536585999999999	0.0	68.0	1.4980765	9.219544	1.000966	0.94696265	0.1247412	30.0	0.19073900000000021	2.2212870000000002	0.0	0.36549700000000007	0.054054	22.563429458827194	0.3291861104794678	2.3839464548864	0.06565577976691037	0.3234255104104854	0.06020452531706849	0.00711076730832168	1.0	Bespesor123 REF 01-15SNAP-030451-0001.txt
522	37.63341067285383	1.233158150812064	6.693304501160098	1.0186864361948955	0.7093579187935041	0.04173902343387471	1.0	1.0	1.0	1.0	0.0	0.0	36.0	1.13542	7.0	1.0	0.8666666999999999	0.0	68.0	1.528648	9.219544	1.039059	0.94	0.140625	32.0	0.16087300000000004	2.4266449999999997	0.0	0.23307540000000004	0.0666666	25.51920612806664	0.3400632239175192	2.759686722386931	0.08413066768899324	0.32128297330347044	0.06609246235603845	0.012823182886554997	1.0	Bespesor123 REF 01-15SNAP-031842-0038.txt
523	32.46835443037975	1.2912394746835447	6.191508037974683	1.0333066392405064	0.5670025360759493	0.02120029430379746	1.0	1.0	1.0	1.0	0.0	0.0	28.0	1.1432245	6.8269839999999995	1.0	0.8101673	0.0	65.5	1.7167415	9.219544	1.0009405	0.9473684000000001	0.08421980000000001	36.0	0.19441300000000017	3.396786999999999	0.0	0.7760417	0.029411700000000002	25.838267882455256	0.4903408907986867	2.956177727219716	0.25089456296713825	0.3969256566357214	0.043011351335946274	0.0047008419862545	1.0	Bespesor123 REF 01-15SNAP-031026-0016.txt
524	37.44685990338164	1.2317516739130439	6.784154618357486	1.0247344347826088	0.5643286330917876	0.02343606376811594	1.0	1.0	1.0	1.0	0.0	0.0	38.0	1.1506995	7.211102	1.0	0.8	0.0	66.0	1.506683	9.219544	1.0090035	0.9607843	0.10431235	30.0	0.185832	2.4440039999999996	0.0	0.7621741	0.0	24.585959374251676	0.27267356708411306	2.6718321788327346	0.19030408274688917	0.38270475543218735	0.04791950262134928	0.01231739609056559	1.0	Bespesor125 REF 01-15SNAP-063022-0004.txt
525	35.878787878787875	1.2674763484848475	6.640740106060601	1.0234871212121213	0.6644176318181821	0.031956785984848475	1.0	1.0	1.0	1.0	0.0	0.0	32.5	1.1524805	7.0338185	1.0	0.85	0.0	70.0	1.485999	9.3370115	1.0247435	0.95180025	0.1225	31.0	0.18744499999999986	2.64159	0.0	0.6918858999999999	0.0333333	23.323655017583487	0.5149675947740949	2.5627250752087463	0.12262501112467251	0.34264481070758945	0.06027118658034102	0.007854571420070811	1.0	Bespesor123 REF 01-15SNAP-030735-0005.txt
526	34.78671328671329	1.2367045349650354	6.472595209790206	1.00453570979021	0.5975036555944053	0.02466375804195803	2.0	1.0013830000000001	2.0	1.0	0.0	0.0	36.0	1.1436410000000001	7.0340995	1.0	0.8313008000000001	0.0	60.0	1.5549365000000002	8.602325	1.0	0.9565216999999999	0.0952381	28.0	0.19076899999999997	2.208991	0.0	0.7397436	0.029411700000000002	21.04390926537994	0.30559589636484324	2.196838682233178	0.027284228389444637	0.3701512125133826	0.04979072117936979	0.008509119038410045	1.0	Bespesor123 REF 01-15SNAP-032330-0053.txt
527	36.653333333333336	1.2663122088888883	6.888211799999999	1.0243838577777777	0.582166498222222	0.018912315555555555	2.0	1.001999	2.0	1.0	0.0	0.0	34.0	1.157475	7.0710679999999995	1.0	0.8125	0.0	65.0	1.6329930000000001	9.219544	1.0	0.9580399	0.07426469999999999	25.0	0.178817	2.2007779999999997	0.0	0.7540509	0.0285714	22.170947957481058	0.34456032948063076	2.480961054281204	0.12381359195617764	0.3759359955186073	0.03899239083527943	0.006694237005742168	1.0	Bespesor123 REF 01-15SNAP-030841-0010.txt
528	38.996062992125985	1.253105499999999	6.893138724409446	1.037840338582677	0.6148519582677165	0.03014242716535433	1.0	1.0	1.0	1.0	0.0	0.0	37.0	1.139962	7.105859499999999	1.0	0.8501684	0.0	70.0	1.4540965	9.219544	1.0058775	0.95180025	0.1033654	34.0	0.16340200000000005	2.351713	0.0	0.7412586999999999	0.0357142	25.441224223920127	0.4569651425100801	2.6905026935259406	0.2699888057194342	0.3729009406549006	0.05677691804254412	0.0075570497753711585	1.0	Bespesor122 REF 01-15SNAP-233943-0062.txt
529	35.0225	1.2710337349999992	6.501456355000003	1.0293984825000002	0.6179854954999999	0.029460373249999984	1.0	1.0	1.0	1.0	0.0	0.0	33.0	1.1433455000000001	6.8857585	1.0	0.81302965	0.0	64.5	1.7320509999999998	9.027693	1.0394075	0.9555556000000001	0.1212245	34.0	0.20536	2.844060999999999	0.0	0.7397959000000001	0.0333333	24.800745830518895	0.3891378758507836	2.7538979793666925	0.15486565175652955	0.3646185928650264	0.05552886072171622	0.011900865787986076	1.0	Bespesor125 REF 01-15SNAP-063013-0003.txt
530	35.860759493670884	1.2260123670886074	6.539886578059067	1.024927383966245	0.7009291898734177	0.039337716033755264	1.0	1.0	1.0	1.0	0.0	0.0	34.0	1.138416	6.814298	1.0	0.8510638	0.0	69.5	1.5031970000000001	9.6414195	1.0429564999999998	0.943289	0.13563215	36.0	0.20252100000000017	2.999993999999999	0.0	0.3111111	0.055555499999999994	25.975516309102215	0.29839364440848964	2.8773815758801566	0.10402105906674565	0.31058070011194555	0.06651159429057411	0.00705126297938175	1.0	Bespesor123 REF 01-15SNAP-031657-0034.txt
531	19.95145631067961	1.2867509611650485	5.049100504854367	1.0012171650485437	0.588815468932039	0.005603615533980583	2.0	1.0	2.0	1.0	0.0	0.0	17.0	1.16107	5.0768115	1.0	0.75	0.0	39.0	1.7320509999999998	7.3813045	1.0	0.9636243499999999	0.0	21.0	0.19631599999999993	2.9363090000000005	0.0	0.7185990999999999	0.0	13.976664769297928	0.505956013586419	1.887124069949399	0.00881738469260694	0.3537724314163814	0.020492524746304804	0.006128945880812829	1.0	Bespesor122 REF 01-15SNAP-234103-0064.txt
532	36.72405063291139	1.2359167012658219	6.76223502278481	1.022976048101266	0.6460070124050639	0.032773038987341754	2.5	1.0	2.062252	1.0	0.0	0.0	37.0	1.14554	7.0710679999999995	1.0	0.8529412000000001	0.0	62.0	1.4848314999999999	8.7732985	1.0	0.9629629999999999	0.1290472	27.0	0.18166600000000033	2.0349709999999996	0.0	0.7400174999999999	0.054054	27.97860491446029	0.2979775978004357	2.6122406017684376	0.21195450419420936	0.35851777740631857	0.056946667632611664	0.01175210496563625	1.0	Bespesor123 REF 01-15SNAP-032228-0050.txt
533	20.701949860724234	1.3550385877437336	5.2737989025069645	1.030376782729805	0.5953344415041788	0.004969990807799443	1.5	1.0	1.5	1.0	0.0	0.0	19.0	1.17841	5.224912000000001	1.0	0.7727273	0.0	39.0	1.7320509999999998	7.672432499999999	1.0	0.96547615	0.0	20.0	0.2342559999999998	2.5231019999999997	0.0	0.7424241999999999	0.0	16.410906475610872	0.8171786097937891	2.4528474776020897	0.281062527974007	0.3665782700528099	0.018697681532004306	0.010681027044717503	1.0	Bespesor122 REF 01-15SNAP-234139-0065.txt
534	32.314420803782504	1.2630355130023645	6.383288300236409	1.021227392434988	0.5867006078014187	0.016276048936170212	2.0	1.0010314999999999	2.0	1.0	0.0	0.0	31.0	1.1470790000000002	6.812158	1.0	0.7857143	0.0	57.0	1.5171005000000002	8.485281	1.0	0.96	0.0625	28.0	0.18050400000000022	2.451804	0.0	0.7427537	0.0	20.489470399240762	0.4476335343296651	2.2378041389865886	0.16066123067094298	0.36564931391008726	0.039549192124782716	0.012585165570795276	1.0	Bespesor125 REF 01-15SNAP-063031-0005.txt
535	31.946564885496183	1.265551404580152	6.364146854961831	1.0036053358778625	0.6118484198473284	0.020644066793893124	3.0	1.0047145	2.124504	1.0	0.08782045000000001	0.0	31.0	1.177616	6.7459299999999995	1.0	0.8076923	0.0	58.5	1.564521	8.523708	1.0	0.9583333	0.08571419999999999	26.0	0.18537199999999987	2.2956709999999996	0.0	0.7394034	0.0	19.247013440217867	0.3408158305589239	2.040519130397542	0.019896101785172978	0.3591877270283919	0.046462599204275826	0.00779506709113088	1.0	Bespesor123 REF 01-15SNAP-032441-0059.txt
536	33.4054054054054	1.2407516718146716	6.273675332046332	1.0132192046332047	0.6917408459459461	0.033994891891891886	1.0	1.0	1.0	1.0	0.0	0.0	32.0	1.142323	6.681555	1.0	0.8378378000000001	0.0	65.5	1.4106355000000002	8.944272	1.0448635	0.9340579499999999	0.1272727	31.0	0.1841149999999998	2.4856559999999996	0.0	0.2737341999999999	0.047619	22.909965833413104	0.43599370802610427	2.510677731637974	0.043624518737359556	0.3094994387075778	0.0628903647644901	0.007705810597720984	1.0	Bespesor123 REF 01-15SNAP-031527-0031.txt
537	35.126934984520126	1.2140965046439636	6.613631250773995	1.0084040247678019	0.6164657823529406	0.022515423839009292	2.5	1.0	2.062252	1.0	0.0	0.0	33.0	1.139896	6.962965	1.0	0.8387097	0.0	62.0	1.361884	9.0	1.0	0.9642857	0.08333330000000001	27.0	0.16084399999999976	2.383311	0.0	0.7475807000000001	0.029411700000000002	20.788615876205043	0.4019242613024955	2.2172301262622476	0.0643432719087639	0.3640103848576173	0.04494260710867507	0.009609949123798756	1.0	Bespesor123 REF 01-15SNAP-032320-0052.txt
538	36.21935483870968	1.2840014967741935	6.714220038709676	1.0221364064516127	0.5946594838709677	0.01836398774193548	2.0	1.0	2.0	1.0	0.0	0.0	32.0	1.182212	6.883775999999999	1.0	0.8260869000000001	0.0	64.0	1.6329930000000001	9.137465	1.0	0.9615384	0.0875959	33.0	0.23115799999999997	2.6761359999999996	0.0	0.7708333	0.0	24.705561857212256	0.33905466751572433	2.5819223071135378	0.13146471147369024	0.37547802109406986	0.041847780627429436	0.004611585492844604	1.0	Bespesor123 REF 01-15SNAP-031105-0018.txt
539	33.8974358974359	1.277333542735042	6.384545128205122	1.029316388888889	0.6799854658119657	0.03080857948717949	1.0	1.0	1.0	1.0	0.0	0.0	33.0	1.149209	6.7269974999999995	1.0	0.8160580500000001	0.0	66.5	1.6329930000000001	9.027693	1.0506995	0.92365965	0.1225	32.0	0.18114700000000017	2.911675	0.0	0.30757579999999995	0.030302999999999997	23.990875977702746	0.4408671385735555	2.6910513043655158	0.1334049745639198	0.30839235192989073	0.057865948559411254	0.0069620064859718545	1.0	Bespesor123 REF 01-15SNAP-031558-0032.txt
540	32.61648745519713	1.2751598207885306	6.415829544802863	1.0064413082437278	0.5936018390681003	0.021982612903225812	3.0	1.0	2.124504	1.0	0.0	0.0	32.0	1.1468690000000001	6.869313000000001	1.0	0.8	0.0	57.5	1.6329930000000001	8.544003	1.0	0.9660918999999999	0.0989011	29.0	0.18873400000000018	2.3745140000000005	0.0	0.7535714	0.0	18.76624401801675	0.44829892875203925	2.0645227618148074	0.034159370785961575	0.37354168079259376	0.0476781388200091	0.008300853887120287	1.0	Bespesor123 REF 01-15SNAP-032448-0060.txt
541	38.1439588688946	1.2283456966580981	6.855691714652963	1.0094696349614398	0.6589939794344467	0.03002990565552698	3.5	1.0187815	2.6466279999999998	1.0	0.0778675	0.0	37.0	1.1470790000000002	7.0710679999999995	1.0	0.875	0.0	63.5	1.4853815	8.851851	1.0	0.9636243499999999	0.1096096	26.0	0.15604499999999977	1.7971430000000002	0.0	0.7361701999999999	0.05	26.846605023614035	0.2853284600261515	2.3954669072947907	0.0520771844127078	0.35443549141839964	0.051723683930815195	0.01157359197881646	1.0	Bespesor123 REF 01-15SNAP-032202-0049.txt
542	31.432692307692307	1.2325099070512808	6.1820283653846095	1.0099205705128205	0.5720909820512821	0.018999311217948702	1.0	1.0	1.0	1.0	0.0	0.0	32.0	1.1330075000000002	6.689460500000001	1.0	0.7777778000000001	0.0	57.0	1.4978135	8.485281	1.0	0.9523809999999999	0.07146905	29.0	0.16080099999999997	2.8249830000000005	0.0	0.7450979999999998	0.0	20.050464101865497	0.3791213955968234	2.3564789253219622	0.07394384881215779	0.37118980383481764	0.04483317193718091	0.00928267531462914	1.0	Bespesor125 REF 01-15SNAP-062954-0002.txt
543	37.80222841225627	1.2203832924791085	6.830207818941503	1.0121644596100277	0.5991363041782729	0.02812893454038996	2.0	1.0024145	2.0	1.0	0.0	0.0	37.0	1.145835	7.1394210000000005	1.0	0.8275861999999999	0.0	64.0	1.4451665	9.0	1.0	0.9619013000000001	0.10874705	26.0	0.1739059999999999	1.791736000000001	0.0	0.7635658999999999	0.0357142	22.965091482270445	0.25905987440153033	2.3157116743780186	0.07076766255703232	0.37224529564720155	0.0502106810254777	0.010681027044717503	1.0	Bespesor123 REF 01-15SNAP-032111-0046.txt
544	37.223968565815326	1.2163779548133589	6.721035612966608	1.0227698310412576	0.7225482237721031	0.03882484341846758	1.0	1.0	1.0	1.0	0.0	0.0	35.0	1.137147	7.0334080000000005	1.0	0.8478261	0.0	71.5	1.4712115	9.486833	1.0646545	0.9379807499999999	0.1549296	31.0	0.16925499999999993	2.579332	0.0	0.23011239999999988	0.0571428	24.135361058117443	0.2931529822901599	2.613841935445046	0.08488373259083833	0.2901514835977494	0.06428294527655988	0.015143851715212282	1.0	Bespesor123 REF 01-15SNAP-031929-0041.txt
545	37.94897959183673	1.2720049999999985	6.762328321428572	1.0321904515306124	0.6733588961734698	0.04026475229591836	1.0	1.0	1.0	1.0	0.0	0.0	39.0	1.1437625	7.211102	1.0	0.8762755	0.0	64.0	1.4666169999999998	9.055386	1.005724	0.9574275	0.13188404999999997	32.0	0.18450900000000003	2.332306000000001	0.0	0.7332717	0.0731707	25.5878329062138	0.5983432499912209	2.629654267711526	0.1909981182037947	0.35125962587358656	0.05879128298656469	0.011662848472226355	1.0	Bespesor127 REF 01-15SNAP-035301-0062.txt
546	23.53080568720379	1.2927728933649283	5.760233613744081	1.0170644573459715	0.4938153976303315	0.00394692654028436	2.5	1.0	2.062252	1.0	0.0	0.0	23.0	1.2040905	6.032463	1.0	0.25	0.0	38.0	1.6329930000000001	7.644175000000001	1.0	0.96720425	0.0	17.0	0.24690400000000023	2.066941	0.0	0.7711598999999999	0.0	15.080282748903848	0.365602541070996	1.99419157149411	0.13220137396338766	0.3840413274371203	0.01731672244127227	0.01255541340632531	1.0	Bespesor128 REF 01-15SNAP-000338-0014.txt
547	40.40667976424361	1.2931308192534376	7.022069756385075	1.0307220117878189	0.5644595935166996	0.03356947917485264	1.0	1.0	1.0	1.0	0.0	0.0	40.0	1.152366	7.2801100000000005	1.0	0.8	0.0	73.0	1.7320509999999998	9.848858	1.0366790000000001	0.9607692	0.1276596	31.0	0.20183899999999988	2.0511679999999997	0.0	0.7622915	0.05128200000000001	27.03344422484424	0.5569142470745735	3.0358438127943796	0.14443473132559234	0.38508937015525807	0.06053303924976506	0.015143851715212282	1.0	Bespesor125 REF 01-15SNAP-213453-0021.txt
548	36.00248756218905	1.2743194452736313	6.603609174129355	1.0205397960199005	0.6606731888059705	0.036414949502487574	1.0	1.0	1.0	1.0	0.0	0.0	36.0	1.1452775000000002	7.1812190000000005	1.0	0.8659267500000001	0.0	63.0	1.7026854999999999	9.027693	1.0151265	0.9587585000000001	0.1276596	35.0	0.19774399999999992	2.621652	0.0	0.6810345	0.0681818	23.50605921209849	0.39091547705859403	2.568291356503029	0.11823347515154474	0.35113345148917996	0.055594242995318774	0.011960370116926007	1.0	Bespesor127 REF 01-15SNAP-033710-0016.txt
549	37.040625	1.28540005625	6.920923865624995	1.023325903125	0.6366446828124999	0.03346824093749998	2.0	1.0181045	2.0	1.0	0.0	0.0	37.0	1.16973	7.211102	1.0	0.8461539	0.0	65.0	1.6350195	9.137465	1.0040145	0.9626136	0.12156934999999999	30.0	0.19255099999999992	2.2641989999999996	0.0	0.7575757	0.0588235	23.776726532670025	0.36755431451669046	2.8512187173295898	0.14495611196964517	0.3611091684495957	0.05640288577474946	0.009520692630388862	1.0	Bespesor127 REF 01-15SNAP-034205-0028.txt
550	35.094688221709006	1.2742745635103931	6.5545121385681275	1.0266072078521942	0.5627794662817556	0.02166722909930716	1.0	1.0	1.0	1.0	0.0	0.0	34.0	1.1531129999999998	7.053959	1.0	0.75	0.0	65.0	1.6295365	9.055386	1.0267585000000001	0.95698425	0.0919661	31.0	0.20300699999999994	2.500965	0.0	0.75	0.0	23.967506765639882	0.4385674360657233	2.5516399966706382	0.13162751772051334	0.3746586789749791	0.045412252562912044	0.012882687215494928	1.0	Bespesor125 REF 01-15SNAP-213331-0018.txt
551	35.991573033707866	1.2354380870786505	6.564745058988762	1.0112009466292138	0.537805706179775	0.022491335393258417	1.0	1.0	1.0	1.0	0.0	0.0	37.0	1.132908	7.1456665	1.0	0.67708335	0.0	65.0	1.428709	8.944272	1.0	0.9493590000000001	0.1055555	33.0	0.18382600000000004	2.588502000000001	0.0	0.7434593	0.0	22.765103315957944	0.42183002780731094	2.474537267189005	0.06641267264742555	0.37277659613940994	0.047714403453879305	0.010591770551307608	1.0	Bespesor125 REF 01-15SNAP-213931-0028.txt
552	33.4	1.3236463608695652	6.536718195652175	1.035569821739131	0.6339867604347825	0.02174203956521738	2.0	1.0	2.0	1.0	0.0	0.0	31.0	1.1577389999999999	6.6812605000000005	1.0	0.8377193000000001	0.0	56.5	1.7848905	8.485281	1.003657	0.9709595999999999	0.0919661	28.0	0.17976300000000012	2.4639820000000006	0.0	0.7231183	0.0285714	24.279459918067452	0.5289223493876839	2.6777052169924516	0.23051370035630306	0.3565561369264405	0.044037829776360435	0.006842997828091993	1.0	Bespesor127 REF 01-15SNAP-033809-0020.txt
553	25.96388261851016	1.3318093634311503	6.009227577878107	1.0280133634311515	0.475823934537246	0.004879725056433408	4.0	1.0246655	3.0	1.0	0.05725805	0.0	25.0	1.204112	6.157602	1.0	0.2071006	0.0	42.0	1.6239885	7.7885089999999995	1.0	0.9597297499999999	0.0	16.0	0.2218420000000001	1.9735400000000007	0.0	0.7630447	0.0	21.134174293647195	0.598415977442695	2.172976974204884	0.27636235922850405	0.37752924105979674	0.019665025706303983	0.01318020886019458	1.0	Bespesor128 REF 01-15SNAP-000208-0011.txt
554	40.693396226415096	1.2575451061320757	7.208450783018868	1.029045766509434	0.6529678110849058	0.039965407311320755	5.0	1.0252735	3.207584	1.0	0.1111111	0.0	41.0	1.1537895	7.273755	1.0	0.8571429	0.0	70.0	1.5217155	9.486833	1.014252	0.95916665	0.13818180000000002	29.0	0.18442299999999978	1.8609789999999995	0.0	0.7437031000000001	0.076923	23.434983399955982	0.3660340313277934	2.4650397199916663	0.21500648594667265	0.35099565161622964	0.062376554808068425	0.01261491773526524	1.0	Bespesor127 REF 01-15SNAP-033417-0003.txt
555	30.669250645994833	1.2938511395348826	6.287326361757113	1.0077837286821705	0.5921090798449614	0.01751462403100774	2.0	1.0	2.0	1.0	0.0	0.0	31.0	1.171894	6.75875	1.0	0.8125	0.0	56.0	1.7320509999999998	8.1060605	1.0	0.9655171999999999	0.07151974999999999	26.0	0.219719	2.289656999999999	0.0	0.7603028	0.0	18.55891269777787	0.3575127148965242	2.1847198152627363	0.04923468399396726	0.37427045938005865	0.03789445423960527	0.011514087649876529	1.0	Bespesor127 REF 01-15SNAP-033359-0001.txt
556	34.61394101876676	1.2572078150134052	6.36093357104558	1.0241437882037532	0.617905689008043	0.028475600000000004	1.0	1.0	1.0	1.0	0.0	0.0	34.0	1.127238	6.929092	1.0	0.8125	0.0	64.0	1.551892	8.602325	1.0396684999999999	0.9433760499999999	0.11237375	33.0	0.170566	2.8968870000000004	0.0	0.7173101	0.0333333	25.954301327345014	0.48494390306058704	2.84033763517779	0.1000431209923137	0.3604773294546687	0.054244494039839435	0.011097557347297015	1.0	Bespesor125 REF 01-15SNAP-214418-0034.txt
557	36.28157894736842	1.2524719315789474	6.664277236842108	1.0127231421052634	0.6048371160526315	0.028507163947368405	1.0	1.0	1.0	1.0	0.0	0.0	37.0	1.1500240000000002	7.1232475	1.0	0.8245073999999999	0.0	62.0	1.529436	9.055386	1.0071765	0.9649014499999999	0.1136364	31.0	0.18202899999999977	2.483123	0.0	0.7518182	0.0344827	23.68115345767332	0.3581244345316239	2.4591223103179707	0.07771181809944966	0.3741385197018876	0.05221364690432199	0.011305822498586773	1.0	Bespesor127 REF 01-15SNAP-035320-0063.txt
558	39.87335092348285	1.2268502110817945	6.977267754617414	1.0325208970976252	0.7070406672823217	0.04826570237467016	1.0	1.0	1.0	1.0	0.0	0.0	40.0	1.136487	7.2801100000000005	1.0	0.8787879000000001	0.0	71.0	1.5047655	9.6678455	1.0367575000000002	0.953198	0.15385739999999998	33.0	0.1668219999999998	2.0528760000000004	0.0	0.34236449999999996	0.08974349999999999	25.084233863274747	0.2818733030449307	2.8862726421916483	0.19462945908278514	0.3324717097216249	0.06669593202311626	0.011276070334116806	1.0	Bespesor127 REF 01-15SNAP-034239-0031.txt
559	36.02846975088968	1.2928239430604969	6.648895177935939	1.0291771209964409	0.6444827042704626	0.03179958327402137	1.0	1.0	1.0	1.0	0.0	0.0	35.0	1.129091	7.0710679999999995	1.0	0.8378378000000001	0.0	65.0	1.7320509999999998	9.055386	1.015244	0.9615384	0.1304348	35.0	0.21466000000000007	2.515433	0.0	0.7215685999999999	0.047619	22.71733878094507	0.48376588588733677	2.572109588357547	0.14333058165906293	0.3533825898341743	0.05639474434954662	0.008360358216060218	1.0	Bespesor127 REF 01-15SNAP-033935-0025.txt
560	38.05072463768116	1.2495816014492742	6.7924062270531484	1.028230852657005	0.5843708159420284	0.026380628985507238	1.0	1.0	1.0	1.0	0.0	0.0	37.5	1.1506995	7.180163	1.0	0.8181818000000001	0.0	66.0	1.625935	9.219544	1.010877	0.95603865	0.1033654	30.0	0.17586199999999996	2.3039500000000004	0.0	0.7489024999999999	0.0344827	32.7813697083876	0.3390776142298399	2.7912216987391383	0.16058646943980073	0.37723791215564384	0.048688685352717004	0.01231739609056559	1.0	Bespesor127 REF 01-15SNAP-033446-0005.txt
561	41.1031175059952	1.2523960287769782	7.186231453237405	1.0167917050359712	0.700987035731415	0.04337129040767386	4.0	1.0052815000000002	2.6466279999999998	1.0	0.0	0.0	40.0	1.150087	7.2801100000000005	1.0	0.875	0.0	69.5	1.5742060000000002	9.460407	1.0293285	0.95698425	0.1481481	30.0	0.16865700000000006	1.9548340000000008	0.0	0.43055560000000004	0.075	24.695389619494048	0.3362577398898376	2.5641000119933457	0.08065414975389987	0.3270480708440746	0.06627894180540231	0.012406652583975485	1.0	Bespesor127 REF 01-15SNAP-033426-0004.txt
562	31.877314814814813	1.2964481018518523	6.236079152777784	1.0132911296296296	0.5596364173611112	0.0189218474537037	1.0	1.0	1.0	1.0	0.0	0.0	33.0	1.1475205000000002	6.856115	1.0	0.7692308000000001	0.0	59.0	1.648614	8.573164	1.0	0.95959185	0.07793515000000001	31.0	0.209781	2.84908	0.0	0.7539525999999999	0.0	20.87820155562227	0.49366983552108584	2.465506598103397	0.07462475223298906	0.3819301047465113	0.03980722503237677	0.012852935051024961	1.0	Bespesor125 REF 01-15SNAP-213305-0017.txt
563	33.807162534435264	1.2834498099173552	6.322874617079887	1.0203827961432508	0.6555860859504133	0.03916120247933886	1.0	1.0	1.0	1.0	0.0	0.0	33.0	1.140259	6.77549	1.0	0.8484849	0.0	60.0	1.7320509999999998	8.602325	1.0151685000000001	0.95180025	0.14	37.0	0.21323800000000004	2.981966	0.0	0.5230769	0.0652173	26.328529466144076	0.48818752580983715	2.7842973796033457	0.09417176187374125	0.3497650478164398	0.06503951905877037	0.010800035702597363	1.0	Bespesor127 REF 01-15SNAP-033844-0022.txt
564	36.87662337662338	1.2372000411255413	6.729406404761907	1.0167946385281386	0.6866363303030304	0.038585505627705616	1.0	1.0	1.0	1.0	0.0	0.0	36.0	1.1420315	7.1564195	1.0	0.8717949	0.0	65.0	1.469617	9.219544	1.000135	0.9574468	0.12746615	29.0	0.18478800000000017	2.214619	0.0	0.5	0.06451609999999999	22.84674934641647	0.3266711203456655	2.5162831823859584	0.10212794628832253	0.3356433843345756	0.06150000855094072	0.013745499985123918	1.0	Bespesor127 REF 01-15SNAP-035233-0059.txt
565	32.82943143812709	1.2605280668896328	6.300922434782603	1.0109008160535118	0.617805952173913	0.023420276923076917	1.5	1.0	1.5	1.0	0.0	0.0	33.0	1.156951	6.930796000000001	1.0	0.8333333	0.0	61.0	1.6329930000000001	8.485281	1.0232204999999999	0.9565216999999999	0.09756089999999999	30.0	0.19235099999999994	2.708705	0.0	0.7285714	0.027027	20.759033251807452	0.35013054021771084	2.2473954865296104	0.05192943608400681	0.35857734676848857	0.04690168618883986	0.008895897176519592	1.0	Bespesor125 REF 01-15SNAP-214243-0032.txt
566	32.89473684210526	1.2572914385964902	6.128008982456135	1.0118981140350876	0.6569222599415206	0.039756499707602325	1.0	1.0	1.0	1.0	0.0	0.0	32.5	1.151153	7.033898	1.0	0.83935485	0.0	63.0	1.5698175	9.0	1.0076	0.9454545	0.13810909999999998	36.0	0.2151860000000001	3.3114550000000005	0.0	0.49637679999999984	0.0697674	23.427142910110664	0.36766399451089615	2.739490146146917	0.059907074879187595	0.3563501543106242	0.06603184503963845	0.010175240248728096	1.0	Bespesor127 REF 01-15SNAP-034219-0029.txt
567	26.053571428571427	1.3295406785714288	6.062080110119049	1.0081077678571428	0.5188402738095237	0.009270321726190476	3.0	1.0141285	2.124504	1.0	0.0	0.0	27.0	1.230092	6.3847515	1.0	0.5	0.0	44.0	1.728573	7.8474115	1.0	0.9722008	0.0344827	18.0	0.24651899999999993	2.1317400000000015	0.0	0.7760180999999999	0.0	13.893197602634558	0.37567451981964944	1.8497528650554504	0.0626029686690986	0.38775766484767493	0.027368098984749047	0.009996727261908304	1.0	Bespesor128 REF 01-15SNAP-012355-0021.txt
568	36.42857142857143	1.3278765816326528	6.8895140782312865	1.0387813197278912	0.611695524829932	0.028824886054421763	1.0	1.0	1.0	1.0	0.0	0.0	36.0	1.1673645000000001	7.240189	1.0	0.8235294	0.0	60.5	1.7116475000000002	9.1918625	1.0	0.9639610000000001	0.11796535000000002	29.0	0.2120350000000002	2.3261009999999995	0.0	0.7507936000000001	0.0344827	24.86453092176049	0.5771547337418429	2.657274358783949	0.21559933732790296	0.36899699406207026	0.05218126753515052	0.008747136354169766	1.0	Bespesor127 REF 01-15SNAP-034256-0033.txt
569	33.30662020905923	1.2337240696864098	6.481120331010451	1.0122487700348433	0.5442808989547037	0.0173677	1.5	1.0	1.5	1.0	0.0	0.0	32.0	1.1470790000000002	6.891072	1.0	0.7058824	0.0	58.5	1.5291225000000002	8.944272	1.0	0.9487180000000001	0.0754985	27.0	0.17447499999999994	2.4050480000000007	0.0	0.7486442999999998	0.0	20.055586292569103	0.290961228024266	2.3239409032632197	0.08036650769386937	0.375791457922179	0.04598172355862201	0.00853887120288001	1.0	Bespesor125 REF 01-15SNAP-214032-0030.txt
570	39.6578073089701	1.2712749385382054	7.1034395897010025	1.034951970099668	0.6644604609634551	0.03635081345514955	3.0	1.006618	2.2808705	1.0	0.0	0.0	38.0	1.1484995	7.211102	1.0	0.8657657999999999	0.0	67.5	1.640107	9.326762500000001	1.0204065	0.95959185	0.12097559999999999	30.0	0.21159499999999976	1.960635	0.0	0.7167463999999999	0.0666666	24.164012817781067	0.3963513414445553	2.7813335797346377	0.19581887162051048	0.34774313493061676	0.057009614776306804	0.017910803010919043	1.0	Bespesor127 REF 01-15SNAP-035137-0055.txt
571	38.889518413597735	1.261084356940509	7.038866410764879	1.023107373937677	0.6159439390934848	0.027703614730878196	6.0	1.0334889999999999	3.334968	1.0	0.10605764999999999	0.0	39.0	1.155074	7.2801100000000005	1.0	0.8421053	0.0	60.0	1.5535109999999999	9.055386	1.0	0.9644653999999999	0.10717705	27.0	0.1960329999999999	1.792237	0.0	0.7568181999999999	0.0333333	22.91582646558784	0.3434660910495509	2.2095496694726697	0.1619423767271946	0.3648104818238958	0.05299391906495238	0.010502514057897712	1.0	Bespesor127 REF 01-15SNAP-033644-0014.txt
572	37.08038585209003	1.2446780964630209	6.662092832797423	1.0364507106109326	0.5675633456591641	0.030151891639871364	1.0	1.0	1.0	1.0	0.0	0.0	36.0	1.1405129999999999	7.150227	1.0	0.7916667	0.0	71.0	1.60963	9.486833	1.04986	0.9565216999999999	0.1219512	34.0	0.18672900000000014	2.472043	0.0	0.75	0.032257999999999995	25.118816709904554	0.335582953272295	2.791164333679141	0.1811006829807904	0.38340611003160946	0.056963069087474914	0.009252923150159175	1.0	Bespesor125 REF 01-15SNAP-214541-0036.txt
573	40.416044776119406	1.2445887686567152	7.006365701492542	1.0287845167910443	0.6961743518656712	0.04481948731343282	1.0	1.0	1.0	1.0	0.0	0.0	40.0	1.142943	7.2701554999999995	1.0	0.8717949	0.0	67.0	1.559761	9.433981	1.0283699999999998	0.9545454	0.14285710000000001	32.0	0.18137399999999992	2.1107709999999997	0.0	0.42682929999999997	0.081081	29.234008960089486	0.3552222595701429	2.750521760763887	0.1774578810119867	0.3283718569997245	0.06487503088394418	0.015947160155901342	1.0	Bespesor127 REF 01-15SNAP-035056-0050.txt
574	36.62258064516129	1.2343570870967744	6.629186967741931	1.0130813516129036	0.713775891612903	0.037802934838709674	1.0	1.0	1.0	1.0	0.0	0.0	36.0	1.1448494999999999	7.065904999999999	1.0	0.8481555000000001	0.0	64.0	1.4740929999999999	9.219544	1.0321090000000002	0.94365075	0.13707514999999998	32.0	0.1767479999999999	2.2473419999999997	0.0	0.2166667	0.06451609999999999	27.902297392721703	0.294405125672599	2.577904331462806	0.05701909054401609	0.309486442556046	0.060556623666077336	0.009223170985689208	1.0	Bespesor127 REF 01-15SNAP-035248-0061.txt
575	22.096153846153847	1.3525959262820513	5.673476612179484	1.023728987179487	0.5151270743589742	0.004516426602564102	3.5	1.0	2.6466279999999998	1.0	0.0	0.0	22.0	1.2128269999999999	5.964268000000001	1.0	0.5	0.0	35.0	1.6329930000000001	7.2953455	1.0	0.96824595	0.0	14.0	0.20412199999999991	1.7707010000000007	0.0	0.7641197	0.0	13.655927071475585	0.7965043704902854	2.0176144617281966	0.2921717416124289	0.38207391453237916	0.019987798149572186	0.00928267531462914	1.0	Bespesor128 REF 01-15SNAP-000107-0009.txt
576	24.59536082474227	1.353011525773195	6.003783729381447	1.0294453170103095	0.5219323005154639	0.00533355824742268	3.0	1.0	2.124504	1.0	0.0	0.0	25.0	1.239328	6.29648	1.0	0.6547619	0.0	41.5	1.709667	7.81025	1.0	0.9629629999999999	0.0	17.0	0.2584430000000002	2.0404089999999995	0.0	0.7777778	0.0	13.974892033358683	0.5406119706296216	2.1234376481885224	0.19070270761077987	0.38573132816279615	0.01941038325531349	0.011543839814346493	1.0	Bespesor128 REF 01-15SNAP-000439-0017.txt
577	38.42424242424242	1.2175805387205387	6.850236713804708	1.012375393939394	0.6398951861952864	0.035314440067340046	1.0	1.0	1.0	1.0	0.0	0.0	39.0	1.143632	7.2801100000000005	1.0	0.8709677	0.0	63.5	1.4676555	9.055386	1.005477	0.95959185	0.11952380000000001	27.0	0.18082300000000018	1.917237	0.0	0.7450077	0.0681818	20.794047440021473	0.2531232678191407	2.3354327191413624	0.06493073303747769	0.3681852309549086	0.05627082937072632	0.008836392847579661	1.0	Bespesor127 REF 01-15SNAP-033634-0013.txt
578	23.145390070921987	1.2854931276595745	5.550376411347516	1.0107601099290782	0.6030262946808516	0.005730701773049644	2.5	1.0	2.062252	1.0	0.0	0.0	21.0	1.1590105	5.597385	1.0	0.7619048	0.0	43.5	1.6704370000000002	7.670140999999999	1.0	0.9649014499999999	0.0	20.0	0.20214100000000013	2.564157	0.0	0.7333333	0.0	15.451254741113907	0.38406213029505787	2.0888462114502886	0.0717949957702064	0.3545891687511346	0.020056671792095776	0.008390110380530183	1.0	Bespesor125 REF 01-15SNAP-215351-0047.txt
579	25.09009009009009	1.3110581831831813	5.96819949249249	1.0153818408408408	0.4932609066066063	0.0060850018018018025	2.0	1.008386	2.0	1.0	0.0	0.0	25.0	1.214272	6.288061	1.0	0.2142857	0.0	39.5	1.6140020000000002	7.7908824999999995	1.0	0.9607692	0.0	16.0	0.24768900000000005	1.907674000000001	0.0	0.7650794000000001	0.0	15.063558765928672	0.37976673226145025	2.025539074960915	0.12016311216525241	0.3839699505400164	0.024405858389442432	0.009907470768498409	1.0	Bespesor128 REF 01-15SNAP-000410-0016.txt
580	38.7016393442623	1.2602242000000001	6.9219677180327785	1.0168170098360654	0.5793189626229507	0.029772811475409833	2.5	1.0081785	2.062252	1.0	0.0	0.0	39.0	1.150113	7.2801100000000005	1.0	0.7966101999999999	0.0	64.5	1.5558450000000001	9.055386	1.0	0.9568322499999999	0.1225	29.0	0.17991000000000001	2.262188	0.0	0.7491639	0.037037	23.95404405983981	0.3827033895914128	2.4681804202367688	0.1134580746344105	0.3691546475015073	0.054619793250146674	0.009074410163339383	1.0	Bespesor125 REF 01-15SNAP-214326-0033.txt
581	34.91558441558441	1.23214860064935	6.461394509740256	1.01837637012987	0.6108332207792206	0.03018981915584416	1.0	1.0	1.0	1.0	0.0	0.0	34.0	1.13524	6.9678705	1.0	0.79655175	0.0	67.0	1.4977075	9.055386	1.0281335	0.95	0.1304348	37.0	0.17928800000000011	2.7138029999999995	0.0	0.7274896	0.0384615	22.760598016331997	0.35124463392220323	2.542597063069394	0.09147758246227435	0.35960895313079555	0.055121471776717605	0.009163666656749279	1.0	Bespesor125 REF 01-15SNAP-215103-0044.txt
582	26.232394366197184	1.284250313380281	5.824804373239435	1.0109780774647887	0.5785003915492957	0.009000886971830987	3.0	1.008386	2.2808705	1.0	0.0	0.0	24.5	1.1585079999999999	6.061973	1.0	0.8	0.0	51.0	1.6958965	7.81025	1.0	0.9545454	0.0098039	22.0	0.20094299999999965	2.615472999999999	0.0	0.7463768	0.0	16.19257589098536	0.3989889460316332	1.8471846744810834	0.09906099760988617	0.3694338812619991	0.03133435644889291	0.008449614709470114	1.0	Bespesor125 REF 01-15SNAP-215548-0049.txt
583	40.271457085828345	1.216229666666666	6.901712259481048	1.019132017964072	0.678804878243513	0.046118593612774476	1.0	1.0	1.0	1.0	0.0	0.0	41.0	1.137147	7.2801100000000005	1.0	0.8604651	0.0	71.0	1.479402	9.219544	1.033464	0.9523809999999999	0.15625	35.0	0.15629199999999988	2.4320899999999996	0.0	0.48627	0.08333330000000001	25.039811886554325	0.28924924519540324	2.637613481513432	0.09061061054016076	0.3390035852082227	0.06707561731355013	0.01490583439945256	1.0	Bespesor127 REF 01-15SNAP-035103-0051.txt
584	35.31578947368421	1.267275286842106	6.743026676315801	1.0281212263157895	0.6179474092105262	0.02688968631578947	2.0	1.0	2.0	1.0	0.0	0.0	35.5	1.1698875	7.107771	1.0	0.8304597499999999	0.0	61.0	1.571879	9.0	1.0	0.9701426	0.10990335000000001	26.0	0.20748800000000012	1.8904249999999996	0.0	0.7629233	0.0357142	20.43720197034642	0.34647623958076973	2.2801234059518016	0.17681601276523606	0.37220206897640973	0.04949638724357703	0.011305822498586773	1.0	Bespesor127 REF 01-15SNAP-035352-0065.txt
585	38.14823008849557	1.2429170066371682	6.958242409292042	1.0191193539823011	0.589203077433629	0.02841267499999999	4.0	1.0176535	2.481856	1.0	0.1026727	0.0	38.0	1.154788	7.211102	1.0	0.8	0.0	65.0	1.4764685	9.0	1.0	0.9642857	0.1111111	27.0	0.17403800000000014	2.038632999999999	0.0	0.7570599	0.0405405	20.86116499220538	0.2900174531066022	2.278402078294563	0.10466017359016358	0.37026450887007406	0.05099947061489884	0.013447978340424266	1.0	Bespesor127 REF 01-15SNAP-033408-0002.txt
586	36.72514619883041	1.2696783684210522	6.750170383040934	1.0292587865497076	0.5524840210526316	0.026914152631578942	1.0	1.0	1.0	1.0	0.0	0.0	38.0	1.151286	7.219985000000001	1.0	0.7386363499999999	0.0	60.0	1.6320045	9.0	1.0	0.9607692	0.10869565	30.0	0.2325759999999999	2.348942000000001	0.0	0.7628571000000001	0.032257999999999995	24.104072824587384	0.35595971701225304	2.507248871715959	0.22167160563105576	0.38456733167169294	0.0505367993683009	0.010175240248728096	1.0	Bespesor127 REF 01-15SNAP-034924-0043.txt
587	28.863425925925927	1.323753581018518	6.387484706018518	1.0371009629629626	0.5051840185185189	0.010015600925925926	2.5	1.0	2.062252	1.0	0.0	0.0	29.0	1.192509	6.5850159999999995	1.0	0.5	0.0	46.0	1.627084	8.0727735	1.0	0.9636243499999999	0.04272725	18.0	0.251733	1.8577089999999998	0.0	0.7591912000000001	0.0	16.21163149317301	0.4641591025792247	2.195653202783696	0.3303736364220455	0.3813707338361836	0.0278788753533445	0.012852935051024961	1.0	Bespesor128 REF 01-15SNAP-012800-0023.txt
588	23.134831460674157	1.2274178501872657	5.436043509363293	1.0006651460674156	0.5815025786516853	0.005119273408239701	3.0	1.0	2.124504	1.0	0.026315750000000002	0.0	22.0	1.1476870000000001	5.623794	1.0	0.7692308000000001	0.0	45.0	1.6329930000000001	7.615773	1.0	0.9642857	0.0	20.0	0.17755200000000015	2.3437870000000007	0.0	0.75	0.0	14.660853384961596	0.23102350693135418	1.8060254250183816	0.007031199158065994	0.3632162009314188	0.01906901520103904	0.007943827913480707	1.0	Bespesor125 REF 01-15SNAP-215236-0045.txt
589	35.41818181818182	1.2447457787878777	6.644825081818179	1.0172373848484852	0.7215866045454543	0.035831196060606064	1.0	1.0	1.0	1.0	0.0	0.0	33.0	1.1446815	7.0278875	1.0	0.8461539	0.0	62.5	1.5392335	9.0	1.0077235	0.9506097499999999	0.12060604999999999	30.0	0.18413499999999994	2.227907	0.0	0.25	0.06451609999999999	21.530407736507804	0.33798201849678366	2.3487789910998065	0.08696422882594496	0.295646956207637	0.056501466351574665	0.009818214275088513	1.0	Bespesor127 REF 01-15SNAP-033552-0009.txt
590	37.2512077294686	1.227537731884058	6.674019502415463	1.0105863091787441	0.5687968669082126	0.02746294154589372	1.5	1.0	1.5	1.0	0.0	0.0	38.0	1.145493	7.211102	1.0	0.7777778000000001	0.0	66.0	1.4760675	9.055386	1.0	0.9583152500000001	0.1136364	31.0	0.17290700000000014	2.398112000000001	0.0	0.7535854	0.0285714	23.33829524861312	0.3034087715666407	2.4217060107894453	0.0772234583083562	0.3755171666097491	0.05526854539773727	0.01231739609056559	1.0	Bespesor125 REF 01-15SNAP-213918-0027.txt
591	41.388513513513516	1.2533029307432408	7.1494911081081165	1.0265694864864863	0.7083444697635135	0.04869494239864865	2.0	1.0	2.0	1.0	0.0	0.0	42.0	1.140852	7.2801100000000005	1.0	0.8777999000000001	0.0	69.5	1.6165850000000002	9.486833	1.033469	0.9558727999999999	0.14962685	31.0	0.1691959999999999	2.062702	0.0	0.32753619999999994	0.0930232	25.120407402361696	0.434949448035798	2.7644212671874757	0.11661979039342037	0.32581138435335916	0.06624367890701414	0.017613281366219393	1.0	Bespesor127 REF 01-15SNAP-035047-0049.txt
592	36.45428571428572	1.2576361685714277	6.657142780000004	1.0391232571428568	0.5922797188571427	0.03022062228571428	1.0	1.0	1.0	1.0	0.0	0.0	35.0	1.145664	7.148811500000001	1.0	0.78019325	0.0	63.5	1.6329930000000001	9.027693	1.021552	0.9607692	0.11696310000000001	32.0	0.188234	2.352075	0.0	0.7513562	0.052631500000000005	25.77810635688624	0.36939166486375963	2.7269398295280753	0.2123839511996863	0.36888115763109003	0.05455899620563267	0.010413257564487816	1.0	Bespesor125 REF 01-15SNAP-213946-0029.txt
593	35.4041095890411	1.2261183116438343	6.476458226027396	1.0204280924657536	0.5359861092465755	0.021510059246575328	1.0	1.0	1.0	1.0	0.0	0.0	34.0	1.143451	7.040061	1.0	0.74342105	0.0	62.5	1.4359935	8.573164	1.006799	0.9545454	0.085995	28.0	0.19432800000000006	2.3931560000000003	0.0	0.7678347999999999	0.0243902	26.65034343172871	0.35336680134646326	2.775345739172037	0.12585407168018475	0.38787471223163683	0.04754495207707904	0.008687632025229836	1.0	Bespesor125 REF 01-15SNAP-213840-0025.txt
594	41.45132743362832	1.2644947433628313	7.137863696165192	1.0267235693215337	0.6768674050147488	0.04178106224188789	2.0	1.0054474999999998	2.0	1.0	0.0	0.0	41.0	1.145644	7.2801100000000005	1.0	0.8666666999999999	0.0	72.0	1.5593759999999999	9.9497475	1.017262	0.9583333	0.14017545	32.0	0.184925	1.8275540000000001	0.0	0.7088123	0.075	24.52738803306715	0.4197594337459091	2.5136131021691055	0.13413773617808844	0.3402445147223646	0.06348326862038534	0.0100859837553182	1.0	Bespesor127 REF 01-15SNAP-033622-0012.txt
595	35.7700205338809	1.2644241991786445	6.714920913757708	1.0196014312114992	0.6076685053388092	0.02598221006160165	2.0	1.0	2.0	1.0	0.0	0.0	37.0	1.161017	7.163166	1.0	0.84	0.0	61.0	1.5857774999999998	8.7732985	1.0	0.9629629999999999	0.09878044999999999	26.0	0.1925030000000001	1.9962049999999998	0.0	0.7590133	0.0333333	20.819565228493126	0.35774480808784154	2.366535877443851	0.1473974863260396	0.37477745743280516	0.0490911107122839	0.014489304096873048	1.0	Bespesor127 REF 01-15SNAP-035240-0060.txt
596	28.5425	1.3277980625	6.202751495000005	1.0347164850000001	0.5365047435000002	0.012990486499999994	1.0	1.0	1.0	1.0	0.0	0.0	30.0	1.180788	6.5657820000000005	1.0	0.625	0.0	49.0	1.7320509999999998	7.9405585	1.0	0.9642857	0.05798315	24.0	0.22892800000000002	2.257358	0.0	0.7528408999999999	0.0	18.594708756794226	0.568106942405146	2.437935838271505	0.1920695724686744	0.37627126793086657	0.03195847726952528	0.011900865787986076	1.0	Bespesor128 REF 01-15SNAP-012708-0022.txt
597	22.089887640449437	1.2529731947565539	5.331127850187267	1.0027301535580524	0.5441282014981274	0.005347212359550561	2.0	1.0	2.0	1.0	0.0	0.0	20.0	1.1531129999999998	5.566293	1.0	0.7142857	0.0	42.0	1.462729	7.4196355	1.0	0.96875	0.0	17.0	0.16779599999999983	2.1175109999999995	0.0	0.7668269	0.0	14.276279099653237	0.37584423827284946	1.8969897549110577	0.02674964846299896	0.3818371993794653	0.01831879563403894	0.007943827913480707	1.0	Bespesor125 REF 01-15SNAP-215322-0046.txt
598	31.963276836158194	1.2473664519774021	6.289251169491527	1.0132926214689268	0.5753607796610168	0.01923149491525423	1.0	1.0	1.0	1.0	0.0	0.0	32.0	1.1484505	6.82727	1.0	0.75	0.0	56.0	1.4852725	8.1489765	1.0	0.9540168499999999	0.08514490000000001	29.0	0.1849470000000002	2.6336390000000005	0.0	0.7444443999999999	0.0	20.519559540244078	0.36062094601078126	2.3069741520606826	0.10955065226969381	0.3675172871146809	0.04365534465852259	0.010532266222367677	1.0	Bespesor125 REF 01-15SNAP-213902-0026.txt
599	34.87031700288185	1.2722898414985582	6.618110504322769	1.0129030115273776	0.6004611489913543	0.027819938616714696	1.5	1.0	1.5	1.0	0.0	0.0	37.0	1.166096	7.211102	1.0	0.8181818000000001	0.0	58.0	1.596711	8.602325	1.0027	0.972973	0.122449	29.0	0.18586899999999984	2.244256000000001	0.0	0.7608216999999999	0.030302999999999997	20.018231190961483	0.3834301101930319	2.26341093076306	0.06751160262573368	0.3751126085114192	0.05234319402175064	0.01032400107107792	1.0	Bespesor127 REF 01-15SNAP-035335-0064.txt
600	35.882165605095544	1.2386235159235666	6.572517496815282	1.030241238853503	0.5459923417197449	0.024840411783439487	1.0	1.0	1.0	1.0	0.0	0.0	34.0	1.1465505	7.060743	1.0	0.75	0.0	64.5	1.619593	9.219544	1.0024620000000002	0.9587585000000001	0.10471495	32.0	0.16599600000000003	2.6735499999999996	0.0	0.7610526	0.030302999999999997	23.72363706980253	0.3016659546234654	2.7427778897014345	0.24422937964996885	0.38515167626278757	0.048537940898745274	0.00934217964356907	1.0	Bespesor125 REF 01-15SNAP-214721-0040.txt
601	26.562162162162164	1.2507245729729728	5.809205870270271	1.0156257675675675	0.5311383767567569	0.010072117297297296	2.0	1.0	2.0	1.0	0.0	0.0	25.0	1.167392	6.265231	1.0	0.6	0.0	47.0	1.484058	7.948472499999999	1.0	0.95916665	0.0357142	27.0	0.1922790000000001	2.726698	0.0	0.7591972999999999	0.0	16.780866700410535	0.2667286134590562	2.102559169039271	0.11545904799498434	0.37889557507981153	0.03042347213352683	0.0055041504269435606	1.0	Bespesor125 REF 01-15SNAP-215440-0048.txt
602	40.13496932515337	1.2538418098159516	7.0101707730061396	1.0240762147239268	0.6861191052147237	0.04366153803680979	2.0	1.0	2.0	1.0	0.0	0.0	41.0	1.141932	7.2801100000000005	1.0	0.8762755	0.0	69.0	1.6186315	9.219544	1.0200925	0.95698425	0.14174105	30.0	0.161516	2.0913139999999997	0.0	0.5230769	0.08333330000000001	24.304185642044985	0.37026626005845503	2.6679725619471335	0.11922088203763297	0.34249338994882156	0.06359212830414583	0.009699205617208651	1.0	Bespesor127 REF 01-15SNAP-034455-0035.txt
603	30.552346570397113	1.2680698158844774	6.212206039711187	1.0040495198555957	0.5468394877256322	0.016106890974729244	1.0	1.0	1.0	1.0	0.0	0.0	29.0	1.16107	6.638402	1.0	0.75	0.0	55.0	1.665689	8.145056	1.0	0.95643935	0.06350805	26.0	0.20507600000000004	2.588729	0.0	0.7542483	0.0	18.7083343051151	0.3198996256736073	2.1836543525624355	0.02280452454846138	0.3841967099685291	0.03974982162830128	0.008241349558180358	1.0	Bespesor125 REF 01-15SNAP-214054-0031.txt
604	38.23848238482385	1.2392819105691062	6.72288846612466	1.0259853116531161	0.6106047661246607	0.03256065853658538	1.0	1.0	1.0	1.0	0.0	0.0	38.0	1.129721	7.211102	1.0	0.8148148000000001	0.0	69.0	1.4902495	9.219544	1.0419875	0.9558824	0.13818180000000002	33.0	0.17263400000000018	2.543051	0.0	0.7371794999999999	0.0333333	27.82061262060439	0.4464250474525461	2.9453974517534105	0.1432413679799315	0.3671157326511682	0.06147596736974684	0.010978548689417155	1.0	Bespesor125 REF 01-15SNAP-214703-0039.txt
605	40.150837988826815	1.202874497206703	6.924317044692741	1.0145141005586593	0.7104073642458102	0.04939395391061451	1.0	1.0	1.0	1.0	0.0	0.0	42.0	1.128555	7.274378500000001	1.0	0.875	0.0	70.5	1.39772	9.219544	1.0067214999999998	0.9552139	0.1458333	29.0	0.15906200000000004	2.022164	0.0	0.28916830000000004	0.095238	22.44981086062114	0.2574919711443289	2.4457277449942434	0.07220349896093772	0.32847930123327873	0.06519782877678582	0.010651274880247539	1.0	Bespesor77 REF 01-15SNAP-220408-0014.txt
606	37.72666666666667	1.2541028899999989	6.909606706666665	1.01679287	0.5685511890000003	0.022308278333333327	6.0	1.020386	3.4822504999999997	1.0	0.07191485	0.0	38.0	1.151236	7.209146499999999	1.0	0.75	0.0	63.5	1.4588605	9.0	1.0	0.9629629999999999	0.0952381	27.0	0.18842000000000003	1.9941679999999993	0.0	0.7466063	0.029411700000000002	25.50722686264075	0.3587916382051163	2.182607288101152	0.12790907681312744	0.3720856204174377	0.0445562957650562	0.008925649340989557	1.0	Bespesor77 REF 01-15SNAP-220350-0012.txt
607	33.77683615819209	1.2329479971751411	6.5916023841807885	1.0084407203389834	0.5940859401129943	0.014886870903954805	3.5	1.008386	2.6466279999999998	1.0	0.08957215	0.0	30.5	1.161284	6.685682	1.0	0.8181818000000001	0.0	60.0	1.4776525	8.602325	1.0	0.96	0.0571428	27.0	0.21139699999999984	2.1804700000000006	0.0	0.7495283000000001	0.0	18.904261473395675	0.22908931718323983	2.0008952364445514	0.0629428803660274	0.367903931654848	0.03781024009655722	0.010532266222367677	1.0	Bespesor77 REF 01-15SNAP-220839-0033.txt
608	38.3048433048433	1.2763223732193727	6.962844515669517	1.0289731994302	0.6559578794871795	0.03527620598290597	4.0	1.0228525	2.959488	1.0	0.0	0.0	37.0	1.147402	7.211102	1.0	0.85	0.0	66.0	1.6329930000000001	9.219544	1.024829	0.9583333	0.1276596	32.0	0.2100289999999998	2.086215000000001	0.0	0.7273341	0.06060599999999999	22.40741519552573	0.42299093998881493	2.4210326498453147	0.2021690188745276	0.3475452529970487	0.057019562178019505	0.010443009728957781	1.0	Bespesor77 REF 01-15SNAP-220518-0019.txt
609	37.04011461318051	1.2438279770773648	6.857393246418339	1.0071346131805157	0.6080285042979943	0.02384176733524355	4.5	1.0108095000000001	3.106958	1.0	0.09756735000000001	0.0	34.0	1.170628	7.052480999999999	1.0	0.8095238	0.0	66.5	1.5317954999999999	9.219544	1.0	0.9629629999999999	0.10416669999999999	31.0	0.17978699999999992	2.247402	0.0	0.7476383	0.0	21.18099369646456	0.25771524525165873	2.110265126807575	0.04998096404740744	0.3626688110797681	0.05148566814924489	0.010383505400017852	1.0	Bespesor78 REF 01-15SNAP-224309-0030.txt
610	29.459016393442624	1.296191379391102	6.16321907259953	1.0227613395784543	0.6132360742388762	0.013996942857142852	2.0	1.0	2.0	1.0	0.0	0.0	26.0	1.1683270000000001	6.400442	1.0	0.8181818000000001	0.0	53.0	1.6774015000000002	8.263687000000001	1.0	0.9626136	0.06060599999999999	26.0	0.21600299999999995	2.541386	0.0	0.7460870000000001	0.0	21.85614200390393	0.38926992007271216	2.4484000823792424	0.12192715580240923	0.36444556590005206	0.03422595043005157	0.012704174228675136	1.0	Bespesor78 REF 01-15SNAP-224429-0035.txt
611	36.97902097902098	1.2750517867132865	6.915346879370633	1.016994704545455	0.6027294909090916	0.02619553391608392	4.0	1.0180885	2.6466279999999998	1.0	0.08800764999999999	0.0	36.0	1.1573250000000002	7.211102	1.0	0.83935485	0.0	60.5	1.5959555	8.75606	1.005793	0.9674775	0.09999995	25.0	0.2001109999999997	2.063511	0.0	0.7604839000000001	0.0333333	22.965227144158117	0.530100358207279	2.374292330443332	0.07586609165182326	0.37280332193834215	0.04896736744211765	0.01701823807682009	1.0	Bespesor77 REF 01-15SNAP-220155-0006.txt
612	39.48870056497175	1.240330268361583	6.965111819209039	1.0129876214689266	0.6644123327683614	0.04012447598870053	3.5	1.013569	2.6466279999999998	1.0	0.0	0.0	40.0	1.1341714999999999	7.211102	1.0	0.86055555	0.0	68.5	1.4179465	9.219544	1.0	0.9565216999999999	0.14	30.0	0.17369100000000004	1.9050849999999997	0.0	0.72669	0.0697674	21.91769754201173	0.37056963595049786	2.199911150824758	0.08565453535004407	0.35029839859821227	0.06355730746499813	0.010532266222367677	1.0	Bespesor76 REF 01-15SNAP-014659-0049.txt
613	36.6551724137931	1.277361162835249	6.8553790153256795	1.0164016896551722	0.5939941674329506	0.024095055555555543	2.5	1.0107065	2.062252	1.0	0.0	0.0	34.0	1.174013	7.0435875	1.0	0.8125	0.0	65.0	1.6228345000000002	9.219544	1.0001125	0.9629629999999999	0.097619	29.0	0.208758	2.3944289999999997	0.0	0.7544155	0.029411700000000002	22.99558224416271	0.4762844667636232	2.575728500673123	0.08725474312492333	0.3704445333170226	0.04802366204877536	0.015530629853321829	1.0	Bespesor78 REF 01-15SNAP-224321-0031.txt
614	30.828125	1.336261870738635	6.564660869318186	1.0334461832386364	0.46155501590909137	0.013022267755681815	1.0	1.0	1.0	1.0	0.0	0.0	32.0	1.216413	6.9335735	1.0	0.2	0.0	50.5	1.7320509999999998	8.4182355	1.0020025000000001	0.9607692	0.05195675000000001	19.0	0.27104099999999987	1.8230509999999986	0.0	0.7604651	0.0	17.97845155590468	0.4041236127674803	2.3908245457805717	0.19614764245722502	0.3822764577463596	0.035537527369488044	0.020945523786855495	1.0	Bespesor128 REF 01-15SNAP-013154-0026.txt
615	35.579754601226995	1.2662658220858893	6.7401220460122655	1.0188088926380368	0.7105804365030677	0.03806173374233128	3.0	1.0241285	2.437237	1.0	0.0	0.0	36.0	1.151532	7.128215000000001	1.0	0.875	0.0	59.5	1.506413	8.861615	1.0	0.9587585000000001	0.1276596	27.0	0.18447000000000013	2.2015580000000003	0.0	0.29346099999999997	0.0681818	20.31767842007293	0.47292568166265303	2.2342677211781945	0.12049327644413632	0.32137412118262315	0.06075173862774402	0.009699205617208651	1.0	Bespesor78 REF 01-15SNAP-225135-0047.txt
616	39.83555555555556	1.247751993333333	7.100130242222231	1.0177831355555553	0.6753835613333334	0.04113268400000001	3.0	1.0062514999999999	2.437237	1.0	0.0	0.0	41.0	1.1483535000000002	7.2801100000000005	1.0	0.8857143	0.0	64.0	1.4676355	9.219544	1.0047115	0.96875	0.1333333	25.0	0.17302600000000012	1.7230869999999996	0.0	0.7410714	0.076923	20.605168235777423	0.35391861255820734	2.2026841904496384	0.09367142885128672	0.3558159100718116	0.06065445465692791	0.013388474011484335	1.0	Bespesor77 REF 01-15SNAP-022427-0054.txt
617	41.65483870967742	1.2622277935483872	7.31360253225806	1.0181630032258067	0.64376216	0.03773409838709679	6.5	1.0190395	3.4471469999999997	1.0	0.12800820000000002	0.0	40.0	1.149133	7.280274	1.0	0.87841835	0.0	67.0	1.6001945000000002	9.219544	1.014906	0.96	0.12931995000000002	25.0	0.188774	1.570068	0.0	0.7500962999999998	0.061224400000000005	23.67100225074195	0.3576879272693643	2.296958696445996	0.08978634358500448	0.35827958138605004	0.05775255607608326	0.009223170985689208	1.0	Bespesor77 REF 01-15SNAP-220305-0010.txt
618	36.87820512820513	1.2462528269230775	6.87705731730769	1.0135255128205125	0.6008146032051283	0.029393498076923086	5.5	1.0199989999999999	3.207584	1.0	0.09929575	0.0	37.0	1.144244	7.1152965	1.0	0.8153409	0.0	61.0	1.416898	8.485281	1.0	0.9639610000000001	0.11952380000000001	24.0	0.1632340000000001	1.7250769999999997	0.0	0.7552326	0.0357142	19.242995045389815	0.48022072760727	2.079626068653812	0.11508796732224096	0.3633156382881632	0.05574818667077602	0.00928267531462914	1.0	Bespesor76 REF 01-15SNAP-003217-0024.txt
619	37.511428571428574	1.2436391971428573	6.951407071428573	1.0174948485714284	0.6081014454285714	0.027819679714285707	5.0	1.0136025	3.171251	1.0	0.0851063	0.0	36.0	1.157149	7.211102	1.0	0.8333333	0.0	64.0	1.533556	9.0	1.0	0.96824595	0.10869565	27.0	0.192434	1.748443	0.0	0.7563794	0.0357142	21.87806822797102	0.28817169744395393	2.323892337355428	0.14292750478883667	0.37004729330767466	0.05137915278954093	0.010413257564487816	1.0	Bespesor77 REF 01-15SNAP-220241-0009.txt
620	26.821002386634845	1.3484238042959409	6.13208319570406	1.033306028639618	0.47890075346062083	0.007339822195704057	1.5	1.0	1.5	1.0	0.0	0.0	27.0	1.211708	6.456580000000001	1.0	0.2121212	0.0	46.0	1.7320509999999998	8.062258	1.0	0.9629629999999999	0.0277992	19.0	0.3037239999999999	2.116231000000001	0.0	0.7683983	0.0	16.221437183355555	0.443070694795948	2.2699845847783764	0.25829053750728515	0.3857033489298621	0.02609269966604261	0.012466156912915414	1.0	Bespesor128 REF 01-15SNAP-015119-0045.txt
621	34.302083333333336	1.2165146536458336	6.598637838541674	1.006678416666667	0.5884174286458331	0.024487897135416662	4.0	1.003998	2.437237	1.0	0.048611049999999996	0.0	36.0	1.1559279999999998	7.0710679999999995	1.0	0.7777778000000001	0.0	57.0	1.416898	8.485281	1.0	0.9622507	0.1075393	26.0	0.1794500000000001	2.0845389999999995	0.0	0.7535714	0.032257999999999995	18.181446467751723	0.22525753383730818	2.0489081140832406	0.05309058045511297	0.36844726109548925	0.04653469305845881	0.011424831156466633	1.0	Bespesor77 REF 01-15SNAP-022701-0060.txt
622	36.0565371024735	1.2941086007067129	6.79847350176678	1.0276574275618373	0.5756013646643106	0.025896341342756177	3.0	1.0200274999999999	2.437237	1.0	0.0	0.0	35.0	1.172274	7.097438	1.0	0.7407406999999999	0.0	64.0	1.639592	9.219544	1.0	0.96720425	0.11237375	28.0	0.2224379999999999	2.372718999999999	0.0	0.7564101999999999	0.0285714	22.05815437838757	0.38785887129072	2.3910490421015576	0.14148316837336397	0.3711845723044163	0.05089637323642654	0.00841986254500015	1.0	Bespesor76 REF 01-15SNAP-010736-0044.txt
623	37.82448036951501	1.2589990138568132	6.781387420323324	1.0178256235565821	0.59360905635104	0.030512435334872964	2.0	1.0	2.0	1.0	0.0	0.0	40.0	1.140348	7.240189	1.0	0.8235294	0.0	63.0	1.4776384999999999	8.9015405	1.0	0.96	0.12	31.0	0.1856850000000001	2.1977829999999994	0.0	0.7540509	0.0487804	21.689636338561275	0.4261767295950121	2.3375037666534357	0.13318511999114893	0.37683506512663595	0.052796256154841216	0.012882687215494928	1.0	Bespesor77 REF 01-15SNAP-220603-0024.txt
624	37.0388198757764	1.24650201863354	6.793189906832305	1.0115718571428574	0.5926766917701864	0.027201665527950315	3.0	1.0083520000000001	2.2808705	1.0	0.0	0.0	37.5	1.1476870000000001	7.164706	1.0	0.822479	0.0	61.0	1.571851	8.944272	1.0036939999999999	0.9607843	0.11627910000000001	30.0	0.18813299999999988	2.0524750000000003	0.0	0.7546584000000001	0.0333333	21.633165155199833	0.32803556118120575	2.3225411651087535	0.06800584503271129	0.37452969465563013	0.05052708024085542	0.019160393918657582	1.0	Bespesor77 REF 01-15SNAP-220659-0029.txt
625	32.00606060606061	1.2628695969696961	6.406590875757577	1.0245303787878788	0.7098629384848487	0.025995797878787887	2.0	1.0	2.0	1.0	0.0	0.0	30.5	1.1457085	6.6409205	1.0	0.8415072	0.0	57.0	1.6329930000000001	8.544003	1.0	0.94519515	0.09878044999999999	26.0	0.20713000000000004	2.3014279999999987	0.0	0.2968960999999999	0.032257999999999995	19.8717088282287	0.36814608533753235	2.4150362663958247	0.13480283785286862	0.29406410058731425	0.04871648576394237	0.009818214275088513	1.0	Bespesor76 REF 01-15SNAP-003838-0027.txt
626	38.13968253968254	1.2684417841269846	6.956878720634918	1.0167145428571427	0.7214708152380952	0.036474310476190486	5.0	1.0284550000000001	3.1105035	1.0	0.12234925	0.0	37.0	1.15441	7.131497	1.0	0.8627450999999999	0.0	65.0	1.6479225	9.219544	1.0149210000000002	0.95789005	0.12793235000000003	27.0	0.1894030000000002	2.0861209999999994	0.0	0.2533333000000001	0.0588235	22.1560020151661	0.360272291819957	2.211846024020651	0.09171627260180644	0.2989730859179457	0.059463427966870284	0.009371931808039035	1.0	Bespesor78 REF 01-15SNAP-222854-0011.txt
627	37.430992736077485	1.2987593438256653	6.856439312348668	1.0288951937046003	0.7004459639225185	0.037211600968523016	2.0	1.0	2.0	1.0	0.0	0.0	37.0	1.146123	7.0710679999999995	1.0	0.8571429	0.0	67.5	1.7320509999999998	9.219544	1.0405115	0.94494945	0.12422839999999999	30.0	0.18478800000000017	1.994249	0.0	0.31666669999999997	0.0652173	24.507412689601615	0.5856625651126278	2.863715233029148	0.13368894698463607	0.31841231033999173	0.05798729944877468	0.012287643926095623	1.0	Bespesor77 REF 01-15SNAP-022522-0055.txt
628	32.52571428571429	1.2898482257142867	6.426035408571424	1.011003242857143	0.583493620285714	0.015327434857142856	3.0	1.0	2.437237	1.0	0.0454545	0.0	31.0	1.157493	6.7076805	1.0	0.7857143	0.0	60.0	1.6257345	8.485281	1.0	0.9629629999999999	0.06991865	28.0	0.18345999999999996	2.3586090000000004	0.0	0.7494552999999999	0.0	19.346558835501217	0.7406995791349869	2.078298401496298	0.06603446946017451	0.3686604364727278	0.03801442032409101	0.010413257564487816	1.0	Bespesor77 REF 01-15SNAP-220900-0035.txt
629	39.263565891472865	1.2403471298449618	7.1788692500000035	1.0195530058139537	0.6412620472868227	0.03016153546511628	8.5	1.020966	3.6631289999999996	1.0	0.109127	0.0	39.0	1.1636039999999999	7.2801100000000005	1.0	0.8571429	0.0	65.0	1.5236459999999998	9.219544	1.0033365	0.9622642	0.1164729	26.0	0.18607299999999993	1.8053080000000001	0.0	0.7502987	0.04	21.193010907264348	0.2592176350845486	2.209781577501262	0.11101413460647325	0.35521624293720283	0.0536894808763289	0.015352116866502038	1.0	Bespesor77 REF 01-15SNAP-220105-0003.txt
630	36.96666666666667	1.2511481592592582	6.869326922222233	1.0130564296296296	0.587396507407407	0.026137143518518518	4.5	1.023708	3.0346444999999997	1.0	0.09397765	0.0	37.5	1.151286	7.176742000000001	1.0	0.8181818000000001	0.0	64.0	1.6035724999999998	9.055386	1.0	0.9626136	0.1096096	27.0	0.19583699999999982	2.057765	0.0	0.7537619999999999	0.03125	20.59096349804393	0.3104524723782246	2.2695404034716065	0.07551080573953654	0.37254734901069847	0.05168502399992167	0.0160661688137812	1.0	Bespesor77 REF 01-15SNAP-220121-0004.txt
631	36.66925064599483	1.25931596382429	6.902424000000003	1.0252617260981909	0.5696220741602075	0.02281361343669251	3.5	1.0020980000000002	2.437237	1.0	0.0	0.0	36.0	1.153593	7.211102	1.0	0.8	0.0	60.0	1.504103	9.055386	1.0	0.96116135	0.0919661	25.0	0.18004799999999999	1.805802	0.0	0.7622241999999999	0.03125	20.944226667619347	0.35700928264470155	2.409155415916541	0.14555482646600174	0.37939880635240325	0.04452899125379711	0.011514087649876529	1.0	Bespesor78 REF 01-15SNAP-224443-0037.txt
632	39.92783505154639	1.2873768797250853	6.968360989690719	1.0045319003436426	0.555010669415807	0.019158187285223362	2.0	1.0142445	2.0	1.0	0.0	0.0	34.0	1.181893	7.0181320000000005	1.0	0.76	0.0	73.0	1.618476	10.198039999999999	1.0	0.9574468	0.07894730000000001	44.0	0.23953100000000016	3.4628880000000004	0.0	0.7543132999999999	0.0	28.86510185214996	0.3944661602144679	2.649794507495346	0.017994419516021952	0.3777976829724403	0.04691772174376807	0.00865787986075987	1.0	Bespesor77 REF 01-15SNAP-220815-0032.txt
633	37.66386554621849	1.2762344857142855	6.950472021848746	1.0201714168067222	0.583280984369748	0.02531822974789916	4.0	1.0179925	2.9280095	1.0	0.07151974999999999	0.0	37.0	1.153527	7.211102	1.0	0.8	0.0	64.0	1.616663	9.219544	1.004077	0.96116135	0.1058231	28.0	0.18776400000000004	1.8524219999999998	0.0	0.7583333000000001	0.03125	21.856244347790522	0.3913435016668582	2.385662708322251	0.10771621881923579	0.3742936233824713	0.050607567270531895	0.01770253785962929	1.0	Bespesor77 REF 01-15SNAP-220939-0038.txt
634	37.910493827160494	1.2649857777777773	6.948534123456784	1.0195648549382714	0.7161686802469132	0.03882334598765433	4.0	1.0062864999999999	3.0318015000000003	1.0	0.0	0.0	38.0	1.1494195	7.1562565	1.0	0.8636364	0.0	67.0	1.599498	9.326762500000001	1.0325775	0.95603865	0.1358974	32.0	0.1878979999999999	2.433707	0.0	0.2857143000000001	0.0689655	22.72516989308804	0.3549000139699758	2.4447554282502257	0.07591261853654241	0.3098935680692794	0.06162158983683318	0.009639701288268722	1.0	Bespesor77 REF 01-15SNAP-022545-0056.txt
635	32.72950819672131	1.2734062069672127	6.495694932377055	1.0173109979508197	0.5503139520491807	0.017042010245901636	2.0	1.0	2.0	1.0	0.0	0.0	32.0	1.169896	6.954309	1.0	0.730303	0.0	58.0	1.6329930000000001	8.602325	1.0	0.9615384	0.081081	26.0	0.2054530000000001	2.332909999999999	0.0	0.7659258999999999	0.0	19.824346219656732	0.37196737991781237	2.3179158401733653	0.09743529714454359	0.3810731635119251	0.040672607289681764	0.014519056261343012	1.0	Bespesor78 REF 01-15SNAP-224341-0032.txt
636	38.29128440366973	1.2204534770642201	6.7495078967889945	1.0123100596330277	0.6444648261467897	0.04004042706422015	1.0	1.0	1.0	1.0	0.0	0.0	40.0	1.1359029999999999	7.221249500000001	1.0	0.8716540500000001	0.0	64.5	1.409697	9.027693	1.0056824999999998	0.9649014499999999	0.13421955000000002	31.0	0.16556999999999977	2.185955	0.0	0.7465149999999999	0.076923	21.544173038858776	0.32400798745839754	2.3344505219664753	0.07992774074354969	0.36890386756769156	0.06055958787719328	0.012971943708904823	1.0	Bespesor77 REF 01-15SNAP-220611-0025.txt
637	40.2144420131291	1.242645297592998	7.091048105032827	1.0145067396061267	0.6281024698030642	0.03385834463894965	2.0	1.001999	2.0	1.0	0.0	0.0	40.0	1.1469049999999998	7.2801100000000005	1.0	0.8620690000000001	0.0	67.0	1.4556355	9.219544	1.007997	0.9565216999999999	0.125	26.0	0.1596289999999998	1.7230869999999996	0.0	0.7420874999999999	0.055555499999999994	21.616054121985915	0.3275588454944512	2.378293433759831	0.07450476877390155	0.36702339830198544	0.05509099069683235	0.013596739162774091	1.0	Bespesor77 REF 01-15SNAP-220653-0028.txt
638	37.89719626168224	1.2418471098130843	6.777711841121504	1.0131332359813086	0.7271145670560751	0.04817552242990654	2.5	1.0079090000000002	2.2186185	1.0	0.0	0.0	39.0	1.136307	7.211102	1.0	0.8823529	0.0	65.5	1.5573685	9.055386	1.012548	0.9565216999999999	0.1481481	32.0	0.1817169999999999	2.364523	0.0	0.22268900000000003	0.0888888	22.527111217433166	0.35681581583819966	2.369819226678849	0.05880097145684837	0.31460898102602064	0.06599386063695013	0.012733926393145101	1.0	Bespesor77 REF 01-15SNAP-220625-0027.txt
639	41.222972972972975	1.2154746959459461	7.082091527027033	1.0132186148648648	0.6570600198198204	0.04486543513513513	4.5	1.0206870000000001	2.856019	1.0	0.03787875	0.0	42.0	1.142844	7.2956095	1.0	0.8762755	0.0	68.0	1.3956285	9.219544	1.009662	0.96407055	0.15155865000000002	29.0	0.14858399999999983	1.8982719999999995	0.0	0.7434701	0.08333330000000001	23.083618351689925	0.2623141965112149	2.3348138175432074	0.06778767918485125	0.3544097751612125	0.06415534077156465	0.013209961024664544	1.0	Bespesor77 REF 01-15SNAP-220030-0001.txt
640	44.2724795640327	1.2479299100817443	7.33553314168937	1.0211309536784747	0.6587596956403271	0.05026114332425067	2.0	1.0063295	2.0	1.0	0.0	0.0	45.0	1.1470790000000002	7.615773	1.0	0.8787879000000001	0.0	71.5	1.4973334999999999	9.899495	1.0399365	0.9583333	0.1593045	30.0	0.196666	2.041837	0.0	0.7434599000000001	0.0925925	27.74694681112682	0.3759340605765306	2.530334900944737	0.10312289051632498	0.35896334653404693	0.07105604980669387	0.010919044360477225	1.0	Bespesor76 REF 01-15SNAP-002642-0020.txt
641	37.97356828193833	1.2215642356828211	6.798624658590313	1.015512845814978	0.6769688022026434	0.03985233017621144	1.0	1.0	1.0	1.0	0.0	0.0	38.0	1.1311705	7.135833	1.0	0.8672956	0.0	68.0	1.471495	9.219544	1.0091765	0.9565216999999999	0.14285710000000001	31.0	0.18209799999999987	2.330624000000001	0.0	0.7063492	0.075	22.743527075439307	0.2924029194606921	2.4588177320013433	0.08674124616508311	0.3466738160848244	0.06338987402613251	0.013507482669364195	1.0	Bespesor77 REF 01-15SNAP-220618-0026.txt
642	28.372990353697748	1.2538594469453381	6.037991983922827	1.014615922829582	0.5119221530546626	0.011602246623794209	1.0	1.0	1.0	1.0	0.0	0.0	30.0	1.149033	6.633422	1.0	0.5555555999999999	0.0	48.0	1.491823	8.0	1.0	0.9629629999999999	0.0588235	23.0	0.17674299999999987	2.4100509999999993	0.0	0.7536585	0.0	16.472010081898652	0.3772083468382771	2.239055594521837	0.09651356607124338	0.3811584129123598	0.02881075299126652	0.009252923150159175	1.0	Bespesor128 REF 01-15SNAP-015257-0050.txt
643	39.453125	1.2231142375	6.963443887499994	1.0125857125000004	0.6455848400000004	0.035717223437500015	3.0	1.003998	2.2808705	1.0	0.0	0.0	39.0	1.1442345	7.2300065	1.0	0.85540075	0.0	70.5	1.457885	9.219544	1.0	0.96039215	0.13182725	33.0	0.18744699999999992	2.2869789999999997	0.0	0.7450473999999999	0.06060599999999999	23.08417320881073	0.252806618556976	2.412419492811354	0.06480335413795983	0.3559659093506314	0.06027367761641149	0.009520692630388862	1.0	Bespesor77 REF 01-15SNAP-220400-0013.txt
644	27.32608695652174	1.3186807565217398	5.985408989130435	1.02108915	0.44100044608695643	0.009227920652173913	1.0	1.0	1.0	1.0	0.0	0.0	30.0	1.1844459999999999	6.703918	1.0	0.2015625	0.0	46.0	1.7320509999999998	8.0512715	1.0	0.94929395	0.0333333	26.0	0.24462699999999993	2.759823	0.0	0.7445652	0.0	16.898358999086383	0.46549895223878884	2.2465125227954785	0.17517425721040958	0.37267658963557654	0.02646267459770017	0.013685995656183987	1.0	Bespesor128 REF 01-15SNAP-040042-0014.txt
645	33.33578431372549	1.2821111813725488	6.559382301470585	1.0061129950980394	0.5601075742647058	0.015995932598039216	3.0	1.021405	2.437237	1.0	0.0	0.0	33.0	1.169228	6.941977	1.0	0.75735295	0.0	60.5	1.6308125000000002	8.972135999999999	1.0	0.9669398499999999	0.06060599999999999	27.0	0.217325	2.4542260000000002	0.0	0.7610526	0.0	19.909414805921944	0.3769076173330708	2.0947807693734974	0.0379988226363012	0.3803820245108963	0.04084058975934514	0.012138883103745798	1.0	Bespesor77 REF 01-15SNAP-220846-0034.txt
646	39.946210268948654	1.2817368044009783	7.1208383545232286	1.0351293349633253	0.6477027457212714	0.03850350782396088	5.5	1.0198559999999999	3.062957	1.0	0.09258805	0.0	39.0	1.149525	7.173092	1.0	0.8461539	0.0	67.5	1.6239885	9.219544	1.0108625	0.9692235	0.12931995000000002	28.0	0.18478000000000017	1.9108650000000003	0.0	0.7430556	0.0731707	26.393246553485014	0.4598727844301947	2.6977647146690673	0.20993090469321946	0.3522993553987488	0.06036455699065549	0.012168635268215763	1.0	Bespesor76 REF 01-15SNAP-235700-0003.txt
647	37.51291512915129	1.2564123339483388	6.974568782287829	1.0165945332103317	0.6057305428044283	0.024690618819188194	4.5	1.012825	3.207584	1.0	0.0910973	0.0	37.0	1.161942	7.146483	1.0	0.83666665	0.0	63.5	1.5320995	9.055386	1.0	0.9666665999999999	0.1052632	26.0	0.18608899999999995	1.9038950000000003	0.0	0.7626444	0.032257999999999995	20.286209010159276	0.3421472937334055	2.2379898084224052	0.10224292803547498	0.3730426851483809	0.048043952546250684	0.016125673142721134	1.0	Bespesor77 REF 01-15SNAP-220133-0005.txt
648	36.46244131455399	1.248856150234742	6.711040922535218	1.0090600774647889	0.6817256093896712	0.03694645070422535	3.0	1.0012135	2.2808705	1.0	0.0	0.0	37.0	1.147248	7.160579	1.0	0.87206765	0.0	62.5	1.452853	9.0	1.0	0.9583333	0.12771739999999998	29.0	0.16264699999999999	2.2191419999999997	0.0	0.7115222999999999	0.0731707	20.572778122406966	0.39006897099181836	2.133382969828739	0.06428102228723614	0.34235090268823765	0.056662157899781046	0.01267442206420517	1.0	Bespesor77 REF 01-15SNAP-220448-0017.txt
649	39.86129032258064	1.230246051612902	7.035537890322575	1.0202786129032262	0.7320078880645162	0.04408282290322581	5.0	1.0191310000000002	3.062957	1.0	0.10457965	0.0	40.0	1.1322545	7.211102	1.0	0.875	0.0	67.0	1.5218395	9.137465	1.036988	0.9525506	0.13862744999999999	28.0	0.1634850000000001	1.9655159999999992	0.0	0.24171540000000002	0.0806451	21.941934772505228	0.2971768122633132	2.3660167207149714	0.08896638226274631	0.29723957794595396	0.059651647907508085	0.009223170985689208	1.0	Bespesor76 REF 01-15SNAP-003537-0025.txt
650	37.12640449438202	1.2646919831460675	6.777519907303369	1.0118533764044944	0.5859516752808982	0.031714020505617974	4.0	1.0	2.124504	1.0	0.0	0.0	39.0	1.1384535	7.211102	1.0	0.8	0.0	62.5	1.4897375	9.055386	1.0	0.9642857	0.12417465	27.0	0.18329400000000007	2.0525539999999998	0.0	0.7596059	0.05	20.578659162225218	0.7076745909803718	2.113330837181694	0.12205604102322339	0.37147110503056596	0.05859280486749784	0.010591770551307608	1.0	Bespesor77 REF 01-15SNAP-022643-0059.txt
651	39.93956043956044	1.234031071428572	7.151992620879125	1.0234478571428571	0.5734878530219779	0.02661357912087912	6.5	1.0195340000000002	3.6327305	1.0	0.09073465	0.0	41.0	1.1500225	7.2801100000000005	1.0	0.8	0.0	62.0	1.4107665	9.219544	1.004024	0.95911555	0.09878039999999999	26.0	0.18498399999999982	1.6714789999999997	0.0	0.75	0.0344827	21.66063619209618	0.2814029842801613	2.2469685181270993	0.16762449594698178	0.3716419838162001	0.04858904457166628	0.01082978786706733	1.0	Bespesor77 REF 01-15SNAP-220547-0022.txt
652	36.91849529780564	1.2712540376175565	6.8060353761755445	1.0099416206896554	0.6757851755485892	0.035166131034482746	3.0	1.0185545	2.437237	1.0	0.0	0.0	37.0	1.145644	7.097438	1.0	0.875	0.0	60.0	1.6291175	8.8568995	1.0	0.96116135	0.122449	28.0	0.170601	1.8731330000000002	0.0	0.7292517000000001	0.0666666	20.749731340765056	0.43677234517673347	2.1621291265619194	0.0599506113108335	0.34899842268215125	0.05499847727460471	0.009490940465918895	1.0	Bespesor77 REF 01-15SNAP-220312-0011.txt
653	39.640221402214024	1.2674978007380076	7.157004116236166	1.0299073653136532	0.5769608062730632	0.029387516605166048	5.0	1.0059005	3.207584	1.0	0.09485940000000001	0.0	39.0	1.1508985	7.2801100000000005	1.0	0.79583335	0.0	64.0	1.595167	9.219544	1.0059145	0.9615384	0.12097559999999999	28.0	0.1899550000000001	1.8476529999999993	0.0	0.7643678	0.0344827	23.928199916468714	0.4415551757565478	2.520460567439653	0.18733217269642238	0.37590198113384266	0.054381108279379566	0.016125673142721134	1.0	Bespesor77 REF 01-15SNAP-220209-0007.txt
654	34.145714285714284	1.2569968457142853	6.65831564571429	1.023200677142857	0.624671666285714	0.024359085999999988	3.5	1.0159655	2.7500970000000002	1.0	0.0	0.0	33.0	1.160625	7.0127805	1.0	0.8333333	0.0	57.0	1.5856059999999998	8.602325	1.0	0.95959185	0.1033654	26.0	0.1894429999999998	2.1159120000000007	0.0	0.7355769	0.03125	20.19459394218651	0.31116430305575893	2.314878415007145	0.1355817019954339	0.35902623879880763	0.04589964388672314	0.010413257564487816	1.0	Bespesor80 REF 01-15SNAP-030334-0008.txt
655	37.167300380228134	1.2518365171102657	6.752755117870719	1.027452619771863	0.6059024091254757	0.025631900380228136	1.0	1.0	1.0	1.0	0.0	0.0	36.0	1.131251	7.0710679999999995	1.0	0.8235294	0.0	63.5	1.5209435	8.6029445	1.0	0.9636243499999999	0.1069794	32.0	0.17347100000000015	2.3383179999999992	0.0	0.75	0.0277777	28.895158512936355	0.40226151098462526	2.888329317128982	0.1706216508309578	0.37319318747847224	0.05263474805756612	0.007824819255600845	1.0	Bespesor78 REF 01-15SNAP-225244-0050.txt
656	35.9079754601227	1.214968831288343	6.6843287392638	1.0041727208588955	0.6240445561349692	0.028053461042944792	4.0	1.009379	2.6466279999999998	1.0	0.0	0.0	36.0	1.1511084999999999	7.0710679999999995	1.0	0.8333333	0.0	64.0	1.415556	8.7732985	1.0	0.96	0.1111111	27.0	0.1631530000000001	2.1609749999999996	0.0	0.7380952000000001	0.032257999999999995	20.63554911584088	0.2323053293295291	2.114226214090549	0.02337707390606908	0.3607391743211484	0.053424758472749294	0.009699205617208651	1.0	Bespesor78 REF 01-15SNAP-230003-0057.txt
657	35.04175365344468	1.2752591607515642	6.706856647181633	1.0187110417536533	0.6018321878914406	0.01988893423799583	2.5	1.003435	2.062252	1.0	0.0338983	0.0	35.0	1.168209	7.0710679999999995	1.0	0.8148148000000001	0.0	63.0	1.5117844999999999	9.055386	1.0	0.9660918999999999	0.08336945	26.0	0.20864399999999983	2.0779819999999996	0.0	0.7506631	0.0277777	20.47867493750752	0.4259654093603928	2.250157953221399	0.14377236078390093	0.3646632640384516	0.041831043857863515	0.014251286781113325	1.0	Bespesor80 REF 01-15SNAP-032722-0046.txt
658	31.170068027210885	1.2162085884353746	6.31787863605442	1.011577731292517	0.5892268782312926	0.012667196598639456	4.0	1.0001820000000001	2.437237	1.0	0.09838705	0.0	30.5	1.15293	6.567388000000001	1.0	0.79285715	0.0	57.5	1.4904465	8.414946	1.0	0.96	0.055555499999999994	24.0	0.15748000000000006	2.2428730000000003	0.0	0.7357142999999999	0.0	18.306860596326487	0.2196360230872329	2.024217426722688	0.10427657862753525	0.35996244954405027	0.03037582106772578	0.008747136354169766	1.0	Bespesor80 REF 01-15SNAP-031331-0026.txt
659	21.762745098039215	1.285549129411764	5.253428466666672	1.018010580392157	0.6492197760784317	0.009146045686274508	1.0	1.0	1.0	1.0	0.0	0.0	19.0	1.173722	5.4224060000000005	1.0	0.8125	0.0	44.0	1.7320509999999998	7.718366	1.0	0.9545454	0.0344827	21.0	0.24546800000000024	2.6953489999999998	0.0	0.5454545	0.0	18.66507129860702	0.33110306580679344	2.420897551581465	0.32409010607541017	0.34308279371176115	0.029579425267630667	0.015173603879682246	1.0	Bespesor80 REF 01-15SNAP-011049-0009.txt
660	33.65068493150685	1.232384102739726	6.376509592465746	1.0161454212328769	0.6387840188356165	0.024130314041095873	1.0	1.0	1.0	1.0	0.0	0.0	33.0	1.136113	6.859865500000001	1.0	0.8473194	0.0	64.0	1.5661385	8.972135999999999	1.0	0.9545454	0.1025641	30.0	0.15994200000000003	2.6612169999999997	0.0	0.7345238000000001	0.030302999999999997	21.715026192583032	0.3111513947655455	2.454317408693842	0.14425567760889527	0.3605706081424132	0.04786499923554384	0.008687632025229836	1.0	Bespesor80 REF 01-15SNAP-031358-0027.txt
661	34.2725	1.2484518724999993	6.583080387500002	1.0093971075	0.5520290817500003	0.018346281249999992	3.0	1.0092135	2.437237	1.0	0.0	0.0	36.0	1.147383	7.0045234999999995	1.0	0.7272727	0.0	57.5	1.532143	8.3356145	1.0	0.95553355	0.0805405	26.0	0.2023290000000002	2.0881659999999993	0.0	0.7512787999999999	0.0	19.3439459198479	0.332916525754597	2.165711836874901	0.07115422353445333	0.37153593777766386	0.03923607579741017	0.011900865787986076	1.0	Bespesor80 REF 01-15SNAP-032357-0037.txt
662	29.111913357400724	1.2660278267148013	6.013802794223826	1.0168557689530686	0.6146401512635377	0.018979735379061367	1.0	1.0	1.0	1.0	0.0	0.0	26.0	1.1476870000000001	6.2769580000000005	1.0	0.8125	0.0	55.5	1.6257345	8.062258	1.0	0.96	0.08452375000000001	28.0	0.19319699999999984	2.8205030000000004	0.0	0.7295285	0.0	19.93052288698041	0.3837002892437801	2.39476689402929	0.11135146180565891	0.36504047556379077	0.04227230813363314	0.008241349558180358	1.0	Bespesor80 REF 01-15SNAP-031420-0029.txt
663	33.73760330578512	1.2534743553719017	6.624423136363644	1.018644452479339	0.6057034369834715	0.021679814049586774	3.0	1.0	2.124504	1.0	0.0	0.0	34.0	1.1614635	7.0292864999999995	1.0	0.8333333	0.0	58.0	1.566725	8.544003	1.0	0.96	0.08697474999999999	27.0	0.209781	2.215687	0.0	0.7508020999999999	0.027027	19.02302191690107	0.2756551014908811	2.1699279459951444	0.16235762147404775	0.3664328477605221	0.04425290583840755	0.014400047603463152	1.0	Bespesor80 REF 01-15SNAP-031025-0019.txt
664	27.435606060606062	1.2854409696969684	5.900424765151515	1.032036571969697	0.6168052825757575	0.010831961742424243	1.5	1.0	1.5	1.0	0.0	0.0	26.5	1.1601055	6.2351019999999995	1.0	0.822479	0.0	49.0	1.7320509999999998	7.860891	1.0	0.9615384	0.0357142	23.0	0.25054999999999983	2.563696	0.0	0.7442529	0.0	27.252391144953478	0.32882449712892425	2.7023423738250676	0.31941732556432884	0.3638771979811506	0.029730297381160085	0.007854571420070811	1.0	Bespesor80 REF 01-15SNAP-031522-0031.txt
665	32.081447963800905	1.2968350837104072	6.259252212669686	1.0226309253393668	0.6790196325791854	0.03015894253393664	1.0	1.0	1.0	1.0	0.0	0.0	30.0	1.166413	6.688188	1.0	0.84699	0.0	59.0	1.640923	8.8011625	1.048859	0.9459459000000001	0.1159664	31.0	0.20723099999999994	2.9343190000000003	0.0	0.41111109999999995	0.0487804	23.026104990327244	0.5465514750660196	2.6856361258359565	0.11732304443128701	0.33183512836778756	0.05293875370015397	0.013150456695724615	1.0	Bespesor80 REF 01-15SNAP-030957-0018.txt
666	34.68659793814433	1.2549256185567008	6.660509719587634	1.01766133814433	0.5673678898969081	0.01891783010309277	3.0	1.0012135	2.437237	1.0	0.0	0.0	34.0	1.147417	7.024945	1.0	0.7692308000000001	0.0	57.5	1.5353515	8.602325	1.0	0.9565216999999999	0.08333330000000001	28.0	0.19775500000000013	2.251359	0.0	0.7545044999999999	0.0	20.134719610334766	0.353808874013758	2.251430904915854	0.09939044716929507	0.37109684156357825	0.041943026281673686	0.014429799767933116	1.0	Bespesor80 REF 01-15SNAP-030941-0017.txt
667	36.49740932642487	1.2576642098445594	6.816817831606219	1.0172452720207255	0.5762840044041452	0.02354101243523315	4.0	1.0075020000000001	2.6466279999999998	1.0	0.08421980000000001	0.0	37.0	1.1587485000000002	7.1908639999999995	1.0	0.8032258	0.0	58.5	1.4993020000000001	8.485281	1.0	0.96187365	0.09413065000000001	25.0	0.19313199999999986	1.6466389999999995	0.0	0.7610864999999999	0.030302999999999997	20.422385450414495	0.42620830002187177	2.1010716768864506	0.14061979133640237	0.37408902862092014	0.045951227498653095	0.011484335485406564	1.0	Bespesor80 REF 01-15SNAP-031107-0022.txt
668	35.396610169491524	1.2647077016949146	6.7622459050847405	1.0189574576271185	0.6730055057627125	0.027321458644067795	2.0	1.0046	2.0	1.0	0.0	0.0	36.0	1.1470790000000002	7.040934	1.0	0.84375	0.0	60.5	1.499845	8.714241000000001	1.0084879999999998	0.95698425	0.10990335000000001	26.0	0.18163400000000007	1.9514209999999999	0.0	0.6392857000000001	0.03125	20.648355013904506	0.41239002922922413	2.3649483617348777	0.08911258873847133	0.33423692429830487	0.04787250142487051	0.008776888518639732	1.0	Bespesor80 REF 01-15SNAP-032524-0041.txt
669	37.85441527446301	1.2575785513126492	6.785541861575181	1.0190375704057277	0.5530481157517902	0.0256561014319809	1.0	1.0	1.0	1.0	0.0	0.0	40.0	1.146884	7.211102	1.0	0.75	0.0	65.0	1.63781	9.219544	1.0064055	0.96039215	0.10668565	32.0	0.17348600000000003	2.2688319999999997	0.0	0.7626900999999999	0.030302999999999997	22.286704156873352	0.38519292442933567	2.456625373538755	0.09925313113052883	0.38227527624990837	0.05190542730876191	0.012466156912915414	1.0	Bespesor80 REF 01-15SNAP-010948-0006.txt
670	33.06896551724138	1.323307169761274	6.473112490716178	1.0262703793103451	0.5253779310344825	0.01462814668435013	1.5	1.0	1.5	1.0	0.0	0.0	32.0	1.171027	6.929930000000001	1.0	0.65	0.0	57.0	1.7320509999999998	8.602325	1.0	0.9545454	0.0588235	30.0	0.2585209999999998	2.7855050000000006	0.0	0.7434716	0.0	25.83657098486766	0.6404680947563802	2.623772688516059	0.18781771640773884	0.37217924965131466	0.03778087138877737	0.011216566005176877	1.0	Bespesor80 REF 01-15SNAP-010907-0004.txt
671	33.76883116883117	1.2380035168831174	6.358618264935065	1.0159565142857143	0.6525716181818181	0.029510837402597374	1.0	1.0	1.0	1.0	0.0	0.0	33.0	1.151286	7.0	1.0	0.8518519	0.0	63.0	1.535073	9.055386	1.008766	0.9550505	0.1111111	29.0	0.15798599999999996	2.681692	0.0	0.6961451000000001	0.047619	23.230098365319176	0.33244592106766013	2.6688989593263464	0.11572555952220559	0.3578965919884363	0.0529036368652147	0.011454583320936598	1.0	Bespesor80 REF 01-15SNAP-030819-0014.txt
672	38.01073345259392	1.2440052039355984	6.970852402504477	1.0195568980322005	0.7121070223613596	0.037491541502683384	5.0	1.0243	3.117104	1.0	0.11613385000000001	0.0	38.0	1.144384	7.167188	1.0	0.8863636	0.0	64.5	1.5529009999999999	9.137465	1.0016015	0.9615384	0.1237245	25.0	0.17858700000000005	1.7885749999999998	0.0	0.39002930000000013	0.07142849999999999	22.85671067535204	0.33611343916225517	2.3772284596974957	0.15943058445617567	0.3234703525357292	0.05615275082801595	0.01663145993871054	1.0	Bespesor78 REF 01-15SNAP-230043-0059.txt
673	33.78846153846154	1.25326558974359	6.567868439102562	1.0102661282051286	0.5944810625000002	0.019674373076923077	3.0	1.0208629999999999	2.2808705	1.0	0.0405405	0.0	35.0	1.1464845000000001	7.0657365	1.0	0.8110119	0.0	58.0	1.5512085	8.425441500000002	1.0	0.9622507	0.08452375000000001	24.0	0.17210899999999985	2.1276670000000006	0.0	0.7537524	0.0	18.488911997840905	0.3338790461509741	1.9561353980635563	0.0789251810212684	0.3703280849314695	0.043353436279392255	0.00928267531462914	1.0	Bespesor80 REF 01-15SNAP-031533-0032.txt
674	39.38701923076923	1.2483117980769225	6.909955026442304	1.0219227764423076	0.6639053149038454	0.03879409038461538	1.0	1.0	1.0	1.0	0.0	0.0	38.5	1.1429475	7.237456	1.0	0.8571429	0.0	71.0	1.4648880000000002	9.848858	1.0538515	0.9541957999999999	0.13125515	32.0	0.16784599999999994	2.0528760000000004	0.0	0.7023061	0.07142849999999999	24.076934476949567	0.39001609909907475	2.682886233985105	0.10162314757049791	0.34711850926540666	0.05999609905850431	0.012376900419505519	1.0	Bespesor80 REF 01-15SNAP-011120-0011.txt
675	26.077319587628867	1.290915407216494	5.830206896907215	1.0070615128865978	0.6416697139175258	0.013060905154639176	2.0	1.0	2.0	1.0	0.0	0.0	26.0	1.162966	6.2644835	1.0	0.8333333	0.0	47.0	1.6436395	7.81025	1.0	0.9629629999999999	0.0493902	20.0	0.18513199999999985	2.4014749999999987	0.0	0.72	0.0	15.857425365018814	0.4993187268722235	1.9614606260042275	0.04919048513961282	0.3489254215881285	0.03171449016650531	0.011543839814346493	1.0	Bespesor80 REF 01-15SNAP-032509-0040.txt
676	30.117768595041323	1.262282493801652	6.249971173553723	1.0121928533057853	0.5769847566115702	0.013898280785123965	3.0	1.002063	2.124504	1.0	0.0	0.0	30.0	1.160119	6.555531	1.0	0.76393115	0.0	53.0	1.6375760000000001	8.062258	1.0	0.9677418999999999	0.05634915	23.0	0.17972500000000013	2.240617000000001	0.0	0.7592592	0.0	17.71621375270617	0.3485739496404697	2.078852312619383	0.0842808232784958	0.37262572168884045	0.035376030237153834	0.014400047603463152	1.0	Bespesor80 REF 01-15SNAP-032238-0034.txt
677	29.101214574898787	1.2759661417004051	5.8802631821862335	1.0190209149797573	0.6474096558704453	0.027022663967611327	1.0	1.0	1.0	1.0	0.0	0.0	27.0	1.151286	6.339171	1.0	0.8125	0.0	59.0	1.7320509999999998	8.602325	1.034384	0.9444444	0.1111111	38.0	0.22839699999999974	3.408492	0.0	0.5069768	0.029411700000000002	22.712823397872526	0.37559675464316505	2.654622958255391	0.08042950897497982	0.3356856386943493	0.051618479331307705	0.007348784624081402	1.0	Bespesor80 REF 01-15SNAP-031409-0028.txt
678	36.208333333333336	1.2778624895833322	6.739903163194439	1.0246402708333333	0.69007641875	0.03496081423611111	1.5	1.0	1.5	1.0	0.0	0.0	37.0	1.1513170000000001	7.211102	1.0	0.8762755	0.0	60.5	1.5053165000000002	8.573164	1.0277444999999998	0.9568322499999999	0.1153846	26.0	0.16349499999999995	2.0098190000000002	0.0	0.5047619000000001	0.06060599999999999	22.243093497383263	0.4734351721106906	2.496116423844308	0.11631834966123224	0.34164750872016736	0.05239073319430818	0.008568623367349974	1.0	Bespesor80 REF 01-15SNAP-030404-0009.txt
679	32.251633986928105	1.2080975000000005	6.277313996732024	1.0141894444444444	0.6783561656862751	0.025003978758169926	1.0	1.0	1.0	1.0	0.0	0.0	31.0	1.1297325	6.734035	1.0	0.8571429	0.0	60.0	1.4222955000000002	8.485281	1.005793	0.9550505	0.1	26.0	0.14459199999999983	2.392202	0.0	0.38047130000000007	0.03125	19.546628027993144	0.3113519008041773	2.163309874763701	0.0946210620172196	0.3378239142731828	0.04565835714240757	0.009104162327809348	1.0	Bespesor80 REF 01-15SNAP-031307-0025.txt
680	32.190751445086704	1.2713911791907515	6.410938309248552	1.0353209971098265	0.533493069364162	0.014330551156069357	1.5	1.0	1.5	1.0	0.0	0.0	32.0	1.1748205	6.85499	1.0	0.6666667	0.0	58.0	1.537874	8.602325	1.0	0.9615384	0.0588235	27.0	0.2004729999999999	2.4593859999999994	0.0	0.747619	0.0	20.1983953466566	0.3697190189070978	2.381705784086488	0.2924575478127847	0.377057626876525	0.03757749057065323	0.010294248906607956	1.0	Bespesor80 REF 01-15SNAP-010819-0003.txt
681	32.067934782608695	1.2643414456521733	6.446864157608689	1.0342396684782609	0.6107261809782603	0.01810380135869565	2.0	1.0157105	2.0	1.0	0.0	0.0	31.0	1.1685835	6.6559975	1.0	0.82480815	0.0	57.5	1.6329930000000001	8.485281	1.0	0.9655171999999999	0.07130755	25.0	0.20966000000000018	2.3502989999999997	0.0	0.7415654	0.0	22.059412219594787	0.2965292742516572	2.4171515619568384	0.33658081906803344	0.3642419549675459	0.04387564201357258	0.01094879652494719	1.0	Bespesor80 REF 01-15SNAP-032545-0042.txt
682	32.12540192926045	1.2816813247588423	6.495027144694532	1.008694041800643	0.6266548784565917	0.020821431511254013	3.0	1.0115695000000002	2.124504	1.0	0.0	0.0	32.0	1.191316	6.986484	1.0	0.8333333	0.0	55.0	1.621175	8.218386	1.0	0.9591837	0.081081	25.0	0.20172100000000004	2.0842399999999994	0.0	0.7446393999999998	0.032257999999999995	17.036570209901683	0.3858878903808623	1.9762311774722114	0.052980434895156636	0.35914583670830996	0.03951577597269809	0.009252923150159175	1.0	Bespesor80 REF 01-15SNAP-030431-0010.txt
683	30.446640316205535	1.2877151620553353	5.891023612648218	1.0124590079051383	0.6374375513833991	0.031303070355731225	1.0	1.0	1.0	1.0	0.0	0.0	29.0	1.1284239999999999	6.403124	1.0	0.8285714	0.0	61.0	1.5889625	8.573164	1.008188	0.9591837	0.11555555	37.0	0.19607599999999992	3.3709919999999993	0.0	0.7084615000000001	0.0487804	22.134562393435484	0.841603441305593	2.607373144034351	0.05376477878016962	0.35824477883095907	0.054846843496116175	0.007527297610901193	1.0	Bespesor80 REF 01-15SNAP-031503-0030.txt
684	31.86908077994429	1.2849692980501382	6.289272506963783	1.0241871392757662	0.5897234824512535	0.018226813370473532	1.5	1.0	1.5	1.0	0.0	0.0	31.0	1.142752	6.5550690000000005	1.0	0.7916667	0.0	60.0	1.7320509999999998	8.7732985	1.0	0.9636243499999999	0.07894730000000001	30.0	0.21118799999999993	2.7207660000000002	0.0	0.7380952999999999	0.0	22.856391120044997	0.416505838490035	2.675519517923331	0.15131305142697368	0.3687300412611286	0.0398562859790063	0.010681027044717503	1.0	Bespesor80 REF 01-15SNAP-011021-0008.txt
685	39.34048257372654	1.2425063378016088	7.042259091152818	1.024683560321716	0.6362286217158173	0.032033658981233254	2.5	1.0089000000000001	2.062252	1.0	0.0	0.0	38.0	1.151362	7.211102	1.0	0.8571429	0.0	68.0	1.465653	9.219544	1.0158435	0.96178185	0.11952380000000001	29.0	0.173894	1.9303809999999988	0.0	0.7401656000000001	0.05128200000000001	25.10160365262232	0.3182013206615584	2.6633566570029896	0.13129602544611255	0.35605738353070454	0.055787181628286456	0.011097557347297015	1.0	Bespesor80 REF 01-15SNAP-011110-0010.txt
686	31.331147540983608	1.2856019213114753	6.1663564852459	1.01866468852459	0.5972142350819669	0.026153650491803283	1.5	1.0	1.5	1.0	0.0	0.0	32.0	1.1468690000000001	6.66459	1.0	0.7777778000000001	0.0	59.5	1.7320509999999998	8.4982655	1.0	0.95603865	0.103652	33.0	0.20964899999999997	3.312912	0.0	0.7346995000000001	0.0285714	23.634758655758183	0.3830029072498318	2.5722329898520297	0.17005779396324142	0.36059021519430867	0.05246437672361125	0.009074410163339383	1.0	Bespesor80 REF 01-15SNAP-032437-0039.txt
687	36.086854460093896	1.2693761455399064	6.733410157277005	1.0288464929577463	0.707959529577465	0.03744109366197183	2.0	1.0	2.0	1.0	0.0	0.0	36.0	1.1469770000000001	7.079604	1.0	0.8648648999999999	0.0	63.5	1.5551854999999999	9.055386	1.03201	0.9534883	0.12746615	31.0	0.1929939999999999	2.615893	0.0	0.32500000000000007	0.0652173	22.89769994727707	0.47106517905883244	2.5191062184895725	0.18039858359784577	0.3131772875203769	0.05799869942825537	0.01267442206420517	1.0	Bespesor80 REF 01-15SNAP-030541-0012.txt
688	34.781976744186046	1.2564091715116281	6.5853317587209315	1.022628895348837	0.7026150156976739	0.03276049738372091	1.0	1.0	1.0	1.0	0.0	0.0	34.0	1.147309	7.0437385	1.0	0.8666666999999999	0.0	61.5	1.6518305	8.602325	1.033636	0.95698425	0.1111111	30.0	0.1879599999999999	2.5237350000000003	0.0	0.33333330000000005	0.0588235	22.493968717205558	0.32246111012061224	2.5615802962551384	0.10065497425462021	0.3231490580078117	0.05199948615861191	0.010234744577668025	1.0	Bespesor80 REF 01-15SNAP-032616-0043.txt
689	34.97019867549669	1.197066049668875	6.461254274834436	1.011750248344371	0.6764509685430464	0.033334138079470194	1.0	1.0	1.0	1.0	0.0	0.0	34.0	1.127616	6.897791999999999	1.0	0.8518292999999999	0.0	63.0	1.35986	8.663653	1.00704	0.9541957999999999	0.122449	32.0	0.17055599999999993	2.642169	0.0	0.545	0.05128200000000001	22.109954890468266	0.26607495842789264	2.497774077323815	0.07436127823361902	0.3376893632498306	0.05662702929590061	0.008985153669929488	1.0	Bespesor80 REF 01-15SNAP-032422-0038.txt
690	34.65040650406504	1.2235372378048783	6.450334199186998	1.0143434004065044	0.6525428463414634	0.028103589430894308	1.0	1.0	1.0	1.0	0.0	0.0	31.0	1.130255	6.714063	1.0	0.8379595	0.0	65.0	1.462838	9.137465	1.0082835	0.9523809999999999	0.10638299999999999	31.0	0.16474299999999986	2.5866499999999997	0.0	0.7124528	0.0333333	23.272068376090285	0.2969899758073926	2.543956654500853	0.07438425217986624	0.3463157354850543	0.05225925168099361	0.014638064919222874	1.0	Bespesor80 REF 01-15SNAP-032249-0035.txt
691	35.43069306930693	1.2361274108910887	6.679194269801983	1.0213490297029704	0.6999025863861397	0.03591642945544554	1.0	1.0	1.0	1.0	0.0	0.0	36.0	1.138638	7.0710679999999995	1.0	0.8804761999999999	0.0	61.5	1.4583979999999999	9.027693	1.0091795000000001	0.9615384	0.1304348	26.0	0.16985899999999998	2.165992	0.0	0.43023259999999997	0.0588235	20.19552073939903	0.3319386057344193	2.3684664599496603	0.10461563094314741	0.3378512126629699	0.055666178290871844	0.012019874445865936	1.0	Bespesor80 REF 01-15SNAP-030755-0013.txt
692	37.067567567567565	1.2762440157657664	6.886867722972977	1.0163300472972974	0.6116730072072067	0.026411636036036034	4.0	1.0216159999999999	2.9280095	1.0	0.0866979	0.0	36.5	1.161909	7.1899180000000005	1.0	0.8153409	0.0	62.0	1.6285115000000001	9.055386	1.0067564999999998	0.9565216999999999	0.10638299999999999	29.0	0.19692100000000012	2.015593999999999	0.0	0.7425807	0.0333333	21.21341434416739	0.390069284810499	2.2689211410621084	0.07611917628650533	0.3585846108130179	0.05025658218611591	0.013209961024664544	1.0	Bespesor80 REF 01-15SNAP-030919-0016.txt
693	39.184573002754824	1.270238234159779	7.015607236914594	1.0177869531680441	0.6640298842975203	0.04019800523415978	3.0	1.0059005	2.437237	1.0	0.0	0.0	40.0	1.145276	7.2801100000000005	1.0	0.8666666999999999	0.0	66.0	1.6350195	9.486833	1.044799	0.9611320999999999	0.13680925	31.0	0.17991000000000001	2.2183159999999997	0.0	0.7226853999999999	0.076923	22.535104760811723	0.40222439684548783	2.44771681984411	0.07229685540738781	0.34478710132656243	0.060811418437583975	0.010800035702597363	1.0	Bespesor80 REF 01-15SNAP-031119-0023.txt
694	38.42570281124498	1.2371258955823299	6.911095301204821	1.0214205140562247	0.6282915582329324	0.03232890381526103	1.0	1.0	1.0	1.0	0.0	0.0	38.0	1.1445975000000002	7.211102	1.0	0.84924245	0.0	68.0	1.4773285	9.219544	1.0209245	0.9565216999999999	0.1229529	28.0	0.17546899999999988	2.042172	0.0	0.7378916999999999	0.05	23.348922689732735	0.303930946214142	2.5741836441187322	0.11038266013181545	0.36039075933210174	0.05513377683611122	0.014816577906042665	1.0	Bespesor81 REF 01-15SNAP-040735-0052.txt
695	31.011267605633805	1.280051884507042	6.457314850704224	1.0052677746478873	0.557703435492958	0.011877985352112671	6.0	1.0305295	3.117104	1.0	0.08712115000000001	0.0	31.0	1.1676229999999999	6.6989410000000005	1.0	0.8	0.0	52.5	1.447557	8.2182775	1.0	0.9619013000000001	0.05798315	21.0	0.2038500000000001	2.013426	0.0	0.7679045	0.0	15.857814968534427	0.6977054972655672	1.7498362618592818	0.03951539884959	0.3827805608810969	0.03178050759231779	0.010562018386837643	1.0	Bespesor80 REF 01-15SNAP-040219-0014.txt
696	29.914081145584724	1.2722733460620517	6.028104699284013	1.0111382792362766	0.6798561252983296	0.024561242243436743	1.0	1.0	1.0	1.0	0.0	0.0	27.0	1.137147	6.395263	1.0	0.8333333	0.0	59.0	1.6359055000000002	8.544003	1.0065495	0.95293465	0.1000625	29.0	0.18222699999999992	2.743145	0.0	0.41666669999999995	0.027027	21.574807798779435	0.5062545123481431	2.42606679364264	0.07054160984607685	0.327789256600551	0.04949447741786308	0.012466156912915414	1.0	Bespesor80 REF 01-15SNAP-033132-0060.txt
697	36.77225130890052	1.2223750968586389	6.809745112565448	1.0144814240837696	0.6324795437172783	0.0301894272251309	4.0	1.0030115	2.959488	1.0	0.0825771	0.0	36.0	1.1494485	7.086205499999999	1.0	0.8260869000000001	0.0	60.5	1.4527619999999999	8.7732985	1.0151115000000002	0.9671335999999999	0.1111111	27.0	0.16333600000000015	2.0025000000000004	0.0	0.7387268	0.05128200000000001	21.447682960070356	0.2687300679199097	2.2837001620636204	0.06729983149149436	0.3560943349742112	0.05335289527152934	0.011365326827526702	1.0	Bespesor81 REF 01-15SNAP-040205-0037.txt
698	30.34890965732087	1.2753750186915886	6.355113788161993	1.0083956074766358	0.627804424299066	0.019583058878504665	5.0	1.012632	3.207584	1.0	0.0952381	0.0	30.0	1.173722	6.592517	1.0	0.8333333	0.0	54.0	1.592479	8.176274000000001	1.0	0.9655171999999999	0.08333330000000001	23.0	0.18332199999999998	2.369873	0.0	0.7443609	0.0	16.83740478059883	0.3640020488273871	1.890398050438982	0.057474651539855516	0.35588999323843906	0.04230203936411236	0.009550444794858826	1.0	Bespesor80 REF 01-15SNAP-040038-0011.txt
699	36.31578947368421	1.2478516384439353	6.783862167048066	1.011438910755149	0.5790400057208239	0.02388127459954232	4.0	1.0208629999999999	2.9347209999999997	1.0	0.08248295	0.0	37.0	1.155074	7.132523	1.0	0.8125	0.0	59.0	1.525324	8.573164	1.0	0.96720425	0.09878044999999999	25.0	0.15643300000000004	1.8372269999999995	0.0	0.7651515	0.0285714	19.752613073529456	0.3305814139137926	2.0979004262431613	0.08262971310018823	0.37694511681504744	0.046644909997357	0.013001695873374788	1.0	Bespesor80 REF 01-15SNAP-035450-0007.txt
700	36.716738197424895	1.2560789935622323	6.6004484463519315	1.018557094420601	0.6360136094420604	0.0359841660944206	1.0	1.0	1.0	1.0	0.0	0.0	36.0	1.1455990000000003	7.2002749999999995	1.0	0.8461539	0.0	67.5	1.627084	9.219544	1.0399025000000002	0.94701755	0.14285710000000001	37.0	0.18388700000000013	2.8298189999999996	0.0	0.7142857	0.05128200000000001	25.100938265471186	0.3361628405083231	2.7809747695184597	0.07490940441374501	0.3608918490957179	0.06191420750915159	0.013864508643003778	1.0	Bespesor81 REF 01-15SNAP-040909-0055.txt
701	35.865497076023395	1.2729555399610128	6.797050732943467	1.0242483372319688	0.6184306826510723	0.021164285380116953	4.0	1.010962	2.437237	1.0	0.0	0.0	33.0	1.172067	7.0	1.0	0.8181818000000001	0.0	66.0	1.6329930000000001	9.219544	1.02371	0.95698425	0.0930232	30.0	0.19209999999999994	2.312444	0.0	0.7424812000000001	0.0	21.921787221103585	0.34979328923569475	2.4207778399337627	0.10776695229666354	0.3561398751442243	0.042730910792319846	0.015262860373092142	1.0	Bespesor81 REF 01-15SNAP-034456-0007.txt
702	35.03508771929825	1.2726313114035077	6.596538958333333	1.0214048092105263	0.6734428984649126	0.031816434210526316	1.0	1.0	1.0	1.0	0.0	0.0	35.0	1.1529694999999998	7.0814319999999995	1.0	0.85504205	0.0	65.0	1.624589	9.219544	1.0420535	0.95628285	0.1237245	29.0	0.20709200000000005	2.4177939999999998	0.0	0.5460526	0.0465116	23.44990174092361	0.40701501143259733	2.686002291860695	0.09819222466353252	0.34475679094646877	0.056937298985357834	0.013566986998304126	1.0	Bespesor81 REF 01-15SNAP-035353-0025.txt
703	34.523529411764706	1.2479152558823532	6.517442070588238	1.0127047323529412	0.596846566764706	0.020257762647058822	2.0	1.0	2.0	1.0	0.0	0.0	33.0	1.1550625	6.892648	1.0	0.7912885999999999	0.0	64.0	1.4491035	9.055386	1.006974	0.96	0.0875959	32.0	0.18814500000000023	2.6563480000000004	0.0	0.7515611	0.0	21.097728604025956	0.33660369574068033	2.3449812321233328	0.08916678157618345	0.36633046122576773	0.04653321079667789	0.010115735919788165	1.0	Bespesor81 REF 01-15SNAP-034650-0010.txt
704	38.97867298578199	1.2346110853080579	6.895455907582941	1.0202931563981044	0.6707412995260666	0.04025766990521325	2.0	1.0035880000000001	2.0	1.0	0.0	0.0	38.5	1.1494914999999999	7.211102	1.0	0.8607881	0.0	70.0	1.4492319999999999	9.219544	1.044409	0.9547501999999999	0.14017545	29.0	0.16920999999999986	2.0833489999999992	0.0	0.6942308	0.0625	23.600888009282862	0.2865809903859795	2.443760102707291	0.08128683091015641	0.342221124670178	0.06548121558379418	0.01255541340632531	1.0	Bespesor81 REF 01-15SNAP-040321-0042.txt
705	31.12295081967213	1.2755826905737697	6.3717612397541075	1.0209508155737705	0.6270120557377055	0.01824864487704916	4.0	1.0010475	2.9280095	1.0	0.1085995	0.0	31.0	1.1575215	6.657623	1.0	0.8208556	0.0	53.5	1.6329930000000001	8.3488005	1.0	0.9622507	0.076923	25.0	0.19414999999999982	2.247606	0.0	0.7422523999999999	0.026315699999999997	20.521810815849456	0.400039365515323	2.2466289905210397	0.20559754809269476	0.3524159099749975	0.037001277766384615	0.014519056261343012	1.0	Bespesor80 REF 01-15SNAP-033004-0057.txt
706	31.56	1.2570278649999995	6.356246327499997	1.0073898524999998	0.6143404477499996	0.018691860249999994	2.0	1.0	2.0	1.0	0.0	0.0	32.0	1.1601515	6.7168935	1.0	0.8181818000000001	0.0	56.5	1.5892715000000002	8.485281	1.0	0.9677418999999999	0.07793515000000001	25.0	0.2128629999999998	2.4314229999999997	0.0	0.7554945000000001	0.0	18.83869422226498	0.29031401360335113	2.1394516072062486	0.05175400815251658	0.36385710861592946	0.039810824485245054	0.011900865787986076	1.0	Bespesor81 REF 01-15SNAP-034933-0014.txt
707	40.44144144144144	1.2388523513513512	7.003854398648652	1.019005903153153	0.6550117921171177	0.04287327747747749	1.0	1.0	1.0	1.0	0.0	0.0	42.0	1.140397	7.309508	1.0	0.8666666999999999	0.0	72.0	1.4818470000000001	9.848858	1.046105	0.9550505	0.13593515	35.0	0.1851870000000002	2.452726000000001	0.0	0.7245283	0.0851063	25.6510487236867	0.32117335006805153	2.795275644897801	0.07124649570305822	0.35700939735517473	0.06304912417941555	0.013209961024664544	1.0	Bespesor80 REF 01-15SNAP-032853-0052.txt
708	37.7468982630273	1.2503036104218357	6.82201616873449	1.020156776674938	0.6319481416873445	0.03401001464019852	1.5	1.0	1.5	1.0	0.0	0.0	37.0	1.150258	7.211102	1.0	0.8181818000000001	0.0	66.5	1.524608	9.433981	1.0282535	0.9565012	0.1237245	33.0	0.19750200000000007	2.6163240000000005	0.0	0.7295285	0.05128200000000001	23.532258816769524	0.3130324819843226	2.584886256677982	0.10854141721589751	0.3523338372568652	0.060853368417318324	0.011990122281395971	1.0	Bespesor81 REF 01-15SNAP-035117-0020.txt
709	34.71515151515152	1.2526068757575766	6.543006087878778	1.007920766666667	0.6360481648484847	0.028244623333333323	3.0	1.0	2.124504	1.0	0.0	0.0	32.0	1.153875	6.896895000000001	1.0	0.8125	0.0	66.5	1.54575	9.219544	1.003225	0.955719	0.11721610000000002	34.0	0.18075300000000016	2.9358579999999996	0.0	0.7193549000000001	0.03125	22.474714697513267	0.36666824294426714	2.338687482251063	0.041336951851641775	0.34593132323624715	0.055101781166064595	0.009818214275088513	1.0	Bespesor81 REF 01-15SNAP-034540-0008.txt
710	29.297794117647058	1.2450978382352946	6.035277253676469	1.0060351102941176	0.5792034011029406	0.014329373161764705	2.0	1.0	2.0	1.0	0.0	0.0	27.0	1.167931	6.3678289999999995	1.0	0.7647059	0.0	55.5	1.48231	8.120291000000002	1.0	0.95916665	0.0616698	29.0	0.1792100000000001	2.534420000000001	0.0	0.7357723	0.0	18.3578480048555	0.25859215797357377	2.0450108051595777	0.04501043970359926	0.3611218109039804	0.037192031117736744	0.008092588735830531	1.0	Bespesor81 REF 01-15SNAP-034044-0002.txt
711	31.699115044247787	1.2490209623893793	6.4577620066371635	1.010908657079646	0.6314054066371686	0.020486168805309738	4.0	1.0115560000000001	2.437237	1.0	0.10025065	0.0	33.0	1.173203	6.9229555000000005	1.0	0.82683655	0.0	54.5	1.4948739999999998	8.178050500000001	1.0	0.9639610000000001	0.07894730000000001	23.0	0.17038799999999998	2.278401999999999	0.0	0.7467532	0.0285714	17.20279096297949	0.27213184155759396	2.003766589757196	0.06795687449740033	0.35665872280380234	0.04262538132904285	0.013447978340424266	1.0	Bespesor81 REF 01-15SNAP-034840-0013.txt
712	25.703812316715542	1.3483896832844566	5.644405205278592	1.0162195425219942	0.6599846894428151	0.017273986217008794	1.0	1.0	1.0	1.0	0.0	0.0	22.0	1.172469	5.753589	1.0	0.8181818000000001	0.0	56.0	1.8802450000000002	8.062258	1.0	0.9583333	0.075	26.0	0.28129000000000004	2.934119999999999	0.0	0.4685990999999999	0.0	20.235351679844957	0.5539135583545581	2.471042998576884	0.08803609484405733	0.3372077767815292	0.045074628943483054	0.01014548808425813	1.0	Bespesor82 REF 01-15SNAP-013826-0005.txt
713	36.598290598290596	1.250324579059829	6.568066168803422	1.0279077863247867	0.6715355113247862	0.043948054487179505	1.0	1.0	1.0	1.0	0.0	0.0	35.5	1.139246	7.0693005	1.0	0.8509259499999999	0.0	68.0	1.624984	9.326762500000001	1.0761669999999999	0.94968355	0.15	35.0	0.18895299999999993	2.8156499999999998	0.0	0.4210526	0.0869565	25.887101969127364	0.4134532908810317	2.9863081954138484	0.0923276707366269	0.34646995229879074	0.06571826410245268	0.013924012971943709	1.0	Bespesor81 REF 01-15SNAP-040957-0057.txt
714	36.421052631578945	1.2526381754385956	6.789636414473685	1.0081502653508772	0.5691118254385973	0.023284221929824576	3.0	1.0	2.124504	1.0	0.0	0.0	37.0	1.1562255000000001	7.211102	1.0	0.7905701999999999	0.0	61.5	1.5011995	9.0	1.0	0.952753	0.10208334999999999	27.0	0.1956110000000002	1.8273229999999998	0.0	0.75	0.029411700000000002	20.29147030929546	0.3877381660489627	2.2370005679998477	0.053409414992650964	0.3736542990346423	0.04598343043798239	0.013566986998304126	1.0	Bespesor80 REF 01-15SNAP-032905-0053.txt
715	30.328173374613	1.2581663808049537	6.214706300309598	1.0050063312693498	0.6046486594427248	0.018389704334365316	2.0	1.0	2.0	1.0	0.0	0.0	30.0	1.154317	6.708203999999999	1.0	0.8095238	0.0	53.0	1.5535459999999999	8.062258	1.0	0.9666665999999999	0.07408535	26.0	0.21599099999999982	2.4544749999999995	0.0	0.7510870000000001	0.0	17.539448118931517	0.3393800401335089	2.028012959688029	0.044971014147765484	0.36821510205470975	0.040744473224626515	0.009609949123798756	1.0	Bespesor80 REF 01-15SNAP-032950-0056.txt
716	33.86363636363637	1.3083049969696978	6.537165630303029	1.0228159303030304	0.6449957433333334	0.02889709696969696	1.0	1.0	1.0	1.0	0.0	0.0	34.0	1.160417	7.021935000000001	1.0	0.8421053	0.0	63.0	1.6343765000000001	9.055386	1.033798	0.9540168499999999	0.1096096	29.0	0.2197770000000001	2.7600690000000005	0.0	0.7230768999999999	0.0344827	24.016336841027787	0.5511181984340369	2.6568920791205977	0.1131772066795782	0.3539433048799109	0.05049771120929208	0.009818214275088513	1.0	Bespesor81 REF 01-15SNAP-035719-0030.txt
717	37.86700767263427	1.2418214782608692	6.836168659846542	1.018332746803069	0.6351751023017901	0.03728937289002557	2.0	1.0	2.0	1.0	0.0	0.0	38.0	1.147093	7.082855	1.0	0.8461539	0.0	67.0	1.542454	9.219544	1.008407	0.9545454	0.14285710000000001	28.0	0.18057200000000018	2.0179289999999996	0.0	0.7302736999999999	0.0681818	21.65700328535163	0.3194248660140538	2.428058531435477	0.09482761908243706	0.3560999461650336	0.06164310985614436	0.011633096307756389	1.0	Bespesor81 REF 01-15SNAP-040253-0040.txt
718	34.42028985507246	1.2834446173913052	6.675910040579713	1.0170769739130432	0.5904086943478262	0.02070522188405798	2.0	1.0	2.0	1.0	0.0	0.0	33.0	1.1680920000000001	7.0465	1.0	0.8	0.0	62.5	1.626264	8.944272	1.0000930000000001	0.9565216999999999	0.08856205	27.0	0.21264099999999986	2.1813149999999997	0.0	0.7427537	0.0	20.911342042129654	0.3859215374321666	2.3936107050364077	0.0947152196813022	0.36550952536094267	0.04554095324374359	0.020528993484275983	1.0	Bespesor81 REF 01-15SNAP-034410-0006.txt
719	31.392935982339957	1.2419785607064011	6.336268649006622	1.0091743399558497	0.6427399724061809	0.021080007726269306	1.0	1.0	1.0	1.0	0.0	0.0	31.0	1.159047	6.715083	1.0	0.8484849	0.0	56.0	1.4787184999999998	8.259805	1.0	0.95916665	0.08421980000000001	27.0	0.1825230000000002	2.4098949999999997	0.0	0.7405583	0.029411700000000002	18.70026486308533	0.3242176726977484	2.1404551489542576	0.05031704943083661	0.3583006728520279	0.04247987413920386	0.01347773050489423	1.0	Bespesor81 REF 01-15SNAP-034802-0012.txt
720	34.894613583138174	1.2653511522248226	6.550259262295078	1.0141147587822017	0.6473415077283374	0.028699707962529266	2.0	1.0001820000000001	2.0	1.0	0.0	0.0	35.0	1.157149	7.025898	1.0	0.8421053	0.0	62.5	1.6033719999999998	8.944272	1.0069615	0.9545454	0.1111111	30.0	0.17681500000000017	2.449111000000001	0.0	0.7323734	0.0357142	20.691797558670334	0.449165507052194	2.243817091174086	0.08579832075334533	0.35344478351315745	0.05115412582262962	0.012704174228675136	1.0	Bespesor81 REF 01-15SNAP-034736-0011.txt
721	37.69230769230769	1.2862522521367523	6.923355177350434	1.0221373995726495	0.6608820288461541	0.034708929487179505	2.0	1.0135115	2.0	1.0	0.0	0.0	38.0	1.1578974999999998	7.211102	1.0	0.8473194	0.0	68.0	1.7070695	9.219544	1.038958	0.9572948	0.1304348	29.0	0.1945469999999998	2.333857	0.0	0.7109557	0.055555499999999994	23.243861992267597	0.4600708961093865	2.542960773797885	0.10426737816225064	0.34128784562858533	0.05899828503358363	0.013924012971943709	1.0	Bespesor81 REF 01-15SNAP-035209-0022.txt
722	35.265306122448976	1.2586189319727876	6.575491609977327	1.0201732086167798	0.6310995786848074	0.03259018820861674	1.0	1.0	1.0	1.0	0.0	0.0	34.0	1.145644	7.0710679999999995	1.0	0.8333333	0.0	62.0	1.593033	8.635536	1.016358	0.9574468	0.12	30.0	0.19535099999999983	2.299968	0.0	0.7376400999999999	0.054054	21.658447377873646	0.3795846934049484	2.432221374764411	0.11132089614014044	0.3574307449731666	0.05559486413025272	0.013120704531254648	1.0	Bespesor81 REF 01-15SNAP-040126-0034.txt
723	27.01851851851852	1.2519450661375662	5.952136396825394	1.0113618783068783	0.5954278502645504	0.01036561984126984	2.0	1.0	2.0	1.0	0.0	0.0	27.0	1.1470790000000002	6.266401500000001	1.0	0.8125	0.0	49.0	1.614867	7.81025	1.0	0.9677418999999999	0.0408333	21.0	0.1834690000000001	2.24132	0.0	0.7509258999999999	0.0	15.739351012414245	0.33605981088638565	2.0269492819252473	0.0983814625144511	0.37289916697929515	0.027222769858109033	0.011246318169646842	1.0	Bespesor82 REF 01-15SNAP-013806-0004.txt
724	24.145772594752188	1.299501206997083	5.630779081632652	1.009643609329446	0.6491338466472302	0.010305292711370262	2.0	1.0	2.0	1.0	0.0	0.0	22.0	1.16164	5.814856	1.0	0.8333333	0.0	46.0	1.6329930000000001	7.81025	1.0	0.9635277999999999	0.033908	23.0	0.22619500000000015	2.7574629999999996	0.0	0.7083333999999999	0.0	16.025190753585797	0.48196170459902804	2.1579655730415723	0.06786568557366682	0.34754140946468687	0.03140969719291179	0.01020499241319806	1.0	Bespesor82 REF 01-15SNAP-013957-0010.txt
725	39.288590604026844	1.2617243389261745	6.7833344798657675	1.0216289832214769	0.6425008050335572	0.04755519060402685	1.0	1.0	1.0	1.0	0.0	0.0	37.0	1.156084	7.175257	1.0	0.85410205	0.0	74.0	1.5455515	9.8741765	1.0582465	0.9583333	0.1573787	39.0	0.19136799999999998	3.1163169999999996	0.0	0.7349649999999999	0.09803919999999999	26.276101194559995	0.5844625632773647	2.872578407593216	0.06743843409434294	0.3660322303481176	0.07202890882471552	0.008866145012049626	1.0	Bespesor81 REF 01-15SNAP-040934-0056.txt
726	32.25740318906606	1.2600314214123	6.415943605922557	1.017051423690205	0.6119665977220959	0.02190767471526195	2.0	1.0	2.0	1.0	0.0	0.0	32.0	1.155637	6.853733999999999	1.0	0.8214286	0.0	58.0	1.6191875	8.664253	1.0	0.96547615	0.09999989999999999	27.0	0.19697699999999996	2.405895	0.0	0.7394316999999999	0.0238095	18.701949116967917	0.341911583844547	2.0948915743404557	0.15441933037531713	0.3632409458109462	0.04513991860710007	0.013061200202314719	1.0	Bespesor81 REF 01-15SNAP-035020-0016.txt
727	30.33644859813084	1.240494068535826	6.079644299065417	1.0071115264797506	0.6216807495327107	0.021126130529595014	1.0	1.0	1.0	1.0	0.0	0.0	30.0	1.141505	6.576207000000001	1.0	0.8095238	0.0	55.0	1.62071	8.070395	1.0	0.9636363000000001	0.090909	26.0	0.18003999999999998	2.47511	0.0	0.7381818	0.026315699999999997	20.643816899318583	0.3333618147547324	2.291694572742134	0.037632042323687255	0.3579424167699937	0.04494569790910079	0.009550444794858826	1.0	Bespesor81 REF 01-15SNAP-035841-0032.txt
728	26.81714285714286	1.2603916800000003	5.803786219999999	1.0085321657142856	0.6854308757142855	0.016566092285714283	1.5	1.0	1.5	1.0	0.0	0.0	25.0	1.153527	6.0344125	1.0	0.85540075	0.0	52.0	1.61517	8.062258	1.0	0.9583333	0.06524815	26.0	0.1772400000000003	2.722287999999999	0.0	0.37820509999999996	0.0	17.72103650168008	0.36445286981423886	2.1474271007859644	0.05985934205710657	0.3302221265142769	0.03730135361787259	0.010413257564487816	1.0	Bespesor82 REF 01-15SNAP-013931-0009.txt
729	34.984886649874056	1.2831270151133498	6.608230408060456	1.0225387707808564	0.6534661964735515	0.03468498312342571	1.5	1.0	1.5	1.0	0.0	0.0	35.0	1.157445	7.0710679999999995	1.0	0.8484849	0.0	62.0	1.6881575	9.0	1.0314185	0.9583333	0.1276596	29.0	0.17449800000000026	2.5129449999999993	0.0	0.7125435999999999	0.054054	23.11224986895011	0.5006747986158051	2.527541950939659	0.16883048338955683	0.3479950133436563	0.058508452327626234	0.01181160929457618	1.0	Bespesor81 REF 01-15SNAP-035505-0027.txt
730	31.53827160493827	1.2560944987654319	6.383686767901235	1.0150124296296297	0.6338367096296301	0.01597216024691357	3.0	1.0107065	2.437237	1.0	0.0	0.0	30.0	1.147417	6.546343	1.0	0.84	0.0	56.0	1.6350195	8.2128055	1.0	0.9636243499999999	0.06350805	22.0	0.1803920000000001	1.9662000000000006	0.0	0.7441076999999999	0.0	25.752797129158875	0.3449587636701916	2.336617008450446	0.09076051485885821	0.35907711685358773	0.03583784479240781	0.012049626610335902	1.0	Bespesor82 REF 01-15SNAP-013914-0008.txt
731	32.37463976945245	1.2549024870317	6.4493796829971135	1.016480827089337	0.6333835412103747	0.024272849855907778	2.5	1.0	2.2186185	1.0	0.0	0.0	33.0	1.160326	6.912030000000001	1.0	0.8235294	0.0	57.0	1.519417	8.485281	1.0	0.96875	0.09878039999999999	25.0	0.17421799999999998	2.403371	0.0	0.7495923999999999	0.030302999999999997	18.50346932420019	0.4284484763470599	2.1211364670419552	0.12311231901031222	0.35812658509484474	0.04760010979959758	0.01032400107107792	1.0	Bespesor81 REF 01-15SNAP-040648-0050.txt
732	34.538922155688624	1.2413065898203592	6.601241565868261	1.008718505988024	0.5909142628742514	0.019866579940119762	2.0	1.001999	2.0	1.0	0.0	0.0	33.0	1.158045	6.939445000000001	1.0	0.78679655	0.0	63.5	1.4799965	9.219544	1.0	0.9622507	0.0963995	28.0	0.1818519999999999	2.356762	0.0	0.7561146	0.0	20.44731758551821	0.3077808217551442	2.2606300997978575	0.06307335704856462	0.37252007070018445	0.043129073607319865	0.009937222932968373	1.0	Bespesor81 REF 01-15SNAP-034629-0009.txt
733	28.587529976019184	1.252820191846522	6.213817764988012	1.0133084484412471	0.5686050968824945	0.011024291606714627	4.0	1.006618	2.526475	1.0	0.09985765	0.0	29.0	1.156801	6.467466	1.0	0.75	0.0	47.0	1.466624	7.9434625	1.0	0.96824595	0.050252500000000005	19.0	0.21075600000000017	2.0279740000000004	0.0	0.75	0.0	16.299582548675655	0.3500998924578993	1.9560838970778058	0.1280022593050679	0.37300075985702286	0.03027946396152073	0.012406652583975485	1.0	Bespesor82 REF 01-15SNAP-013845-0006.txt
734	36.41372141372141	1.2729096819126815	6.754399864864868	1.0168759085239085	0.6379376931392946	0.02767867006237008	3.0	1.0092	2.437237	1.0	0.0	0.0	36.0	1.1573799999999999	7.054675	1.0	0.8421053	0.0	65.0	1.560072	9.055386	1.025919	0.9565216999999999	0.1111111	28.0	0.19385699999999995	2.2191419999999997	0.0	0.7329433999999999	0.032257999999999995	22.373166166672924	0.41512754635157617	2.3504461882359964	0.0789283317745869	0.35347012510757786	0.05202816175643464	0.014310791110053256	1.0	Bespesor81 REF 01-15SNAP-035156-0021.txt
735	38.203804347826086	1.243663619565217	6.9457081929347835	1.0152043695652173	0.6421952211956521	0.031124234510869563	2.5	1.021602	2.062252	1.0	0.0	0.0	37.0	1.144381	7.211102	1.0	0.87026645	0.0	63.5	1.466286	9.027693	1.0069615	0.9639610000000001	0.11696310000000001	28.0	0.17225699999999988	1.879321	0.0	0.7467532	0.052631500000000005	20.888921722873317	0.3224075453661884	2.1807788899162777	0.08203656807077432	0.36411713799735523	0.052659310952219006	0.01094879652494719	1.0	Bespesor80 REF 01-15SNAP-032921-0054.txt
736	30.264473684210525	1.283208460526315	6.381579160526322	1.0173090828947375	0.6382718890789476	0.014454159736842104	4.0	1.0200274999999999	2.9280095	1.0	0.08257915	0.0	30.0	1.1624094999999999	6.5086095	1.0	0.84045455	0.0	53.0	1.6516894999999998	8.1673005	1.0	0.9583333	0.05798315	21.0	0.2068850000000002	2.1005819999999993	0.0	0.7338876999999999	0.0	17.720261997197092	0.37532936675550804	2.089529732457732	0.09948906541163795	0.3514930570625489	0.033350508704601635	0.022611644997173545	1.0	Bespesor81 REF 01-15SNAP-034231-0004.txt
737	34.76885644768856	1.239938861313867	6.629812722627744	1.018176890510949	0.6597743187347941	0.028975918491484183	2.5	1.0	2.062252	1.0	0.0	0.0	36.0	1.147417	7.0710679999999995	1.0	0.8484849	0.0	58.0	1.533835	8.485281	1.0	0.9591837	0.09999989999999999	26.0	0.1817200000000001	2.09959	0.0	0.6941936000000001	0.047619	20.460575190720096	0.29493819045555103	2.2209048034626853	0.11132780471185653	0.33739367377255414	0.05045070662336384	0.012228139597155694	1.0	Bespesor81 REF 01-15SNAP-034950-0015.txt
738	31.123076923076923	1.2508286338461532	6.383294729230766	1.0065515292307692	0.6249564661538461	0.018199810153846148	5.5	1.022635	3.207584	1.0	0.1181456	0.0	31.0	1.16107	6.685264	1.0	0.8181818000000001	0.0	54.0	1.5410439999999999	8.2416815	1.0	0.9674775	0.07894730000000001	24.0	0.192067	2.2113999999999994	0.0	0.7499999999999999	0.0	17.258137605473763	0.27419821197390104	1.8590777535211829	0.058401354596802346	0.35721398862477843	0.04093578345029833	0.009669453452738687	1.0	Bespesor80 REF 01-15SNAP-035431-0006.txt
739	37.92936802973978	1.2597968903345735	6.866333278810414	1.0268216710037172	0.6683319139405204	0.036192514684014875	1.0	1.0	1.0	1.0	0.0	0.0	38.0	1.143979	7.2031849999999995	1.0	0.8596059500000001	0.0	66.0	1.624221	9.219544	1.0362355	0.9514162	0.12613635	30.0	0.18351799999999985	2.0778399999999992	0.0	0.5897436	0.0625	23.616173179837848	0.3995858591578805	2.6706112733145435	0.11936483951949382	0.3404019929636108	0.05619466460327945	0.01600666448484127	1.0	Bespesor81 REF 01-15SNAP-041018-0058.txt
740	37.20454545454545	1.2302864898989883	6.80019616666666	1.0205321414141413	0.6417463782828281	0.033606110353535355	1.0	1.0	1.0	1.0	0.0	0.0	36.0	1.1435475	7.211102	1.0	0.84105265	0.0	64.0	1.4753425	9.055386	1.023445	0.9565216999999999	0.1204994	29.0	0.17345100000000002	2.489833	0.0	0.7289216000000001	0.054054	23.799267443641938	0.2891947841261145	2.587555710506504	0.12239073709689514	0.35540391568488877	0.05679912406412868	0.011781857130106215	1.0	Bespesor81 REF 01-15SNAP-040136-0035.txt
741	31.373595505617978	1.2717699831460672	6.288907025280896	1.0096248483146069	0.5888345356741574	0.01586297247191011	2.0	1.0	2.0	1.0	0.0	0.0	30.0	1.1729530000000001	6.6733105	1.0	0.8	0.0	57.0	1.476222	8.485281	1.0	0.9587585000000001	0.0689746	29.0	0.21855500000000005	2.661117999999999	0.0	0.7423117999999999	0.0	19.721609647093707	0.43795871250243024	2.2043068459035116	0.0671335213182186	0.36893399527765947	0.038249613258634976	0.010591770551307608	1.0	Bespesor81 REF 01-15SNAP-034121-0003.txt
742	36.49814126394052	1.2653748048327138	6.710585171003729	1.0180987862453532	0.6163216786245361	0.027221057620817838	1.0	1.0	1.0	1.0	0.0	0.0	37.0	1.1547334999999999	7.1292795	1.0	0.8235294	0.0	66.0	1.5726075000000002	9.219544	1.016953	0.9509184	0.09756089999999999	29.0	0.18124099999999999	2.4315929999999994	0.0	0.7330435	0.0344827	22.587232722203037	0.45204566734515744	2.442001481432313	0.08453014723090287	0.36047960627417175	0.04985865305342164	0.01600666448484127	1.0	Bespesor81 REF 01-15SNAP-035241-0023.txt
743	38.114754098360656	1.261953637002342	6.893449667447314	1.0134900772833724	0.5836160302107729	0.028289787119437932	2.5	1.00594	2.2186185	1.0	0.0	0.0	39.0	1.167975	7.217947000000001	1.0	0.7826086999999999	0.0	66.5	1.6329930000000001	9.219544	1.0155595	0.9655171999999999	0.10638299999999999	29.0	0.19458799999999998	2.1177650000000003	0.0	0.7585199	0.0344827	22.243141039434803	0.31030083509702766	2.3223557288384784	0.08547855258082333	0.3751226089907921	0.052184426579473545	0.012704174228675136	1.0	Bespesor80 REF 01-15SNAP-032827-0050.txt
744	37.942996742671006	1.2924450114006492	6.880280928338772	1.0252383957654725	0.5452177003257331	0.024131904234527674	1.0	1.0	1.0	1.0	0.0	0.0	39.0	1.16124	7.211102	1.0	0.6923077	0.0	66.0	1.6329930000000001	9.219544	1.0091795000000001	0.96	0.1	31.0	0.19584999999999986	2.2129779999999997	0.0	0.7652116	0.0240963	24.365665919692965	0.515484279053675	2.7614306948745537	0.15183451041793727	0.382690799486692	0.048301724633396055	0.018267828984558625	1.0	Bespesor82 REF 01-15SNAP-041852-0010.txt
745	30.682151589242054	1.2972142567237162	6.3141965134474285	1.028398630806846	0.6274195843520779	0.016354405378973095	3.0	1.001565	2.124504	1.0	0.07301579999999999	0.0	30.0	1.1442299999999999	6.613158	1.0	0.8292683000000001	0.0	55.0	1.7320509999999998	8.3093255	1.0	0.9580399	0.06458330000000001	24.0	0.18898000000000015	2.2049060000000003	0.0	0.7367367	0.0	18.418171617655528	0.5392837783689063	2.2274876270643094	0.16804440996988174	0.3544213132972132	0.03603410897861445	0.012168635268215763	1.0	Bespesor85 REF 01-15SNAP-061747-0009.txt
746	25.51558752997602	1.2834491151079128	5.88708260191847	1.0061975539568344	0.4676499865707431	0.0038429213429256597	4.0	1.0	2.437237	1.0	0.0625	0.0	25.0	1.16107	6.18658	1.0	0.1904762	0.0	42.0	1.6329930000000001	7.816395	1.0	0.9677418999999999	0.0	19.0	0.2666470000000001	2.2502389999999997	0.0	0.7800585999999999	0.0	14.682911377697275	0.42451907382108284	1.8001290623513115	0.044775920289506776	0.38461433297734104	0.015824975679033935	0.012406652583975485	1.0	Bespesor84 REF 01-15SNAP-053806-0048.txt
747	26.797843665768195	1.2397013450134757	5.932568283018864	1.0081020781671157	0.5180776293800535	0.006016595956873314	3.5	1.0	2.124504	1.0	0.05971475	0.0	25.0	1.156951	6.109589	1.0	0.5714286	0.0	48.0	1.493394	8.062258	1.0	0.9607843	0.0	20.0	0.21315499999999998	2.431589	0.0	0.7603686999999999	0.0	18.68376627007678	0.2799692032607958	2.1492119665032154	0.06284076379266164	0.37969346836436363	0.022859493046481032	0.011038053018357086	1.0	Bespesor84 REF 01-15SNAP-054021-0054.txt
748	28.200873362445414	1.2722160851528383	6.151030296943238	1.0112908406113537	0.45086892205240214	0.00513327248908297	4.0	1.006192	3.0	1.0	0.0625	0.0	27.0	1.1616195	6.346825	1.0	0.18983270000000002	0.0	50.0	1.510379	7.9129215	1.0	0.95916665	0.0	21.0	0.19543299999999997	2.2281850000000007	0.0	0.7525253000000001	0.0	16.11242703363134	0.43538394433094807	1.9745648699521354	0.071513571694994	0.3787073172468896	0.019949046999967957	0.013626491327244057	1.0	Bespesor84 REF 01-15SNAP-053820-0049.txt
749	29.47608695652174	1.2663795826086952	6.157720249999999	1.0178713195652174	0.5826227539130439	0.013905769130434785	2.0	1.0	2.0	1.0	0.0	0.0	28.0	1.148811	6.4531125	1.0	0.8	0.0	53.0	1.6329930000000001	8.196751500000001	1.0	0.9607692	0.06066175	24.0	0.21020999999999979	2.3764890000000003	0.0	0.7416148999999999	0.0	19.647587359162348	0.3551345362148102	2.2982004949398966	0.13253640443077963	0.3710084120619739	0.0326194657011958	0.013685995656183987	1.0	Bespesor85 REF 01-15SNAP-062622-0021.txt
750	30.946428571428573	1.2405865637755102	6.239502137755104	1.0149701913265305	0.6156868938775516	0.019395222448979583	1.0	1.0	1.0	1.0	0.0	0.0	31.0	1.1421510000000001	6.6600605	1.0	0.8333333	0.0	54.5	1.5120019999999998	8.062258	1.0	0.9574275	0.08001415	24.0	0.17685499999999998	2.169881	0.0	0.7417933	0.0	18.629570730756104	0.4054831216913061	2.2101491969446574	0.09421069075079296	0.3631632646199246	0.04207834240062584	0.011662848472226355	1.0	Bespesor85 REF 01-15SNAP-064102-0049.txt
751	32.63326226012793	1.2745502345415782	6.447582072494671	1.0148399061833688	0.5203766827292114	0.016959988486140727	1.5	1.0	1.5	1.0	0.0	0.0	34.0	1.161162	6.875417	1.0	0.6	0.0	58.0	1.6712190000000002	8.689223	1.0	0.9607692	0.076923	27.0	0.19505300000000014	2.5589470000000007	0.0	0.7621158	0.0	19.578115426245017	0.3542772122450739	2.4025666536828725	0.08975739795973876	0.3814055178833833	0.04013825261298113	0.013953765136413674	1.0	Bespesor82 REF 01-15SNAP-044140-0056.txt
752	37.42816091954023	1.2903172787356323	6.849924189655171	1.0136248390804599	0.43299546379310333	0.007959820114942527	3.0	1.0155545	2.437237	1.0	0.0185185	0.0	34.5	1.16116	7.1039069999999995	1.0	0.17214439999999998	0.0	65.0	1.6329930000000001	9.219544	1.0	0.9539683	0.0	36.0	0.22079899999999997	2.545381	0.0	0.755597	0.0	23.73108466497904	0.3787263853690812	2.5492618012946417	0.09270330851423567	0.37543057961780074	0.028992929411153067	0.010353753235547885	1.0	Bespesor84 REF 01-15SNAP-045240-0001.txt
753	23.04424778761062	1.2742296578171084	5.539038911504423	1.0130627227138644	0.5043355265486722	0.004252433923303835	3.0	1.0	2.124504	1.0	0.0	0.0	22.0	1.16124	5.753589	1.0	0.5	0.0	41.5	1.7195365	7.6448155	1.0	0.9893617	0.0	18.0	0.20740400000000014	2.2752870000000005	0.0	0.7850876999999999	0.0	17.485125265639947	0.4011445740805727	2.107028443348992	0.12607220690061044	0.3828154124791041	0.018114517000648422	0.0100859837553182	1.0	Bespesor84 REF 01-15SNAP-053630-0044.txt
754	36.32054176072235	1.227883356659142	6.712056261851016	1.0217855169300227	0.6141617185101585	0.02418685440180587	1.0	1.0	1.0	1.0	0.0	0.0	34.0	1.137727	7.035862	1.0	0.8235294	0.0	66.5	1.4636740000000001	9.137465	1.0075545	0.9587585000000001	0.10230245	28.0	0.16363100000000008	2.167123	0.0	0.7466063	0.029411700000000002	22.622951402956605	0.37372675903378316	2.616067751905539	0.16886778988183904	0.36172815974981826	0.049250886854315196	0.01318020886019458	1.0	Bespesor85 REF 01-15SNAP-062118-0015.txt
755	28.078787878787878	1.2938398454545446	6.161388124242415	1.0227231121212124	0.5001426693939398	0.0074031827272727285	2.0	1.0039715	2.0	1.0	0.0	0.0	29.0	1.1709844999999999	6.401653	1.0	0.25	0.0	48.0	1.6329930000000001	8.062258	1.0	1.0	0.03125	21.0	0.20209100000000002	2.0845449999999994	0.0	0.7714285999999999	0.0	16.277885306326304	0.43687142647947286	2.183312125321012	0.15724231409807457	0.38693176756637393	0.02459997597890495	0.009818214275088513	1.0	Bespesor84 REF 01-15SNAP-054253-0060.txt
756	44.8385269121813	1.2550524277620398	7.392484303116139	1.014712300283286	0.4630806099150141	0.02276952861189802	4.0	1.0103865	2.8042439999999997	1.0	0.026785700000000003	0.0	48.0	1.137602	7.615773	1.0	0.19354839999999998	0.0	70.0	1.4481105	9.486833	1.0193075	0.95553355	0.09980085	31.0	0.18199299999999985	1.9092959999999994	0.0	0.7571429000000001	0.0	23.13991168617929	0.6969222040716901	2.3479062743150183	0.06927317948058177	0.37855651655907663	0.05150582690438629	0.010502514057897712	1.0	Bespesor84 REF 01-15SNAP-045808-0007.txt
757	21.19076923076923	1.3168276507692294	5.397177070769232	1.009014436923077	0.4916312810769237	0.0020475535384615385	3.0	1.0	2.124504	1.0	0.0	0.0	21.0	1.1848125	5.53396	1.0	0.25	0.0	38.0	1.6421109999999999	7.340078	1.0	0.9714052	0.0	17.0	0.23295100000000013	2.1238269999999995	0.0	0.7729167	0.0	13.110438859953984	0.5278681952469658	1.9076052932134497	0.06837141613087634	0.3865000834451101	0.01178835596080219	0.019338906905477373	1.0	Bespesor84 REF 01-15SNAP-052607-0026.txt
758	34.03448275862069	1.2464145534482753	6.602475860344836	1.015298329310345	0.6625801270689659	0.024776809827586205	4.0	1.0	2.124504	1.0	0.0991803	0.0	33.0	1.15332	6.864138499999999	1.0	0.8509259499999999	0.0	61.0	1.5095904999999998	9.0	1.0	0.9615384	0.09449405	26.0	0.17999599999999982	2.165551	0.0	0.7259259	0.03125	21.30684325657011	0.31669096944786707	2.396486086227897	0.08093383744358723	0.3394028218512245	0.048473104834420196	0.01725625539257981	1.0	Bespesor82 REF 01-15SNAP-044122-0055.txt
759	25.421212121212122	1.2725526545454549	5.905858660606057	1.0119812393939396	0.5333273439393938	0.006302422424242424	4.0	1.0039715	2.7217845	1.0	0.0666666	0.0	24.0	1.1725210000000001	6.0876565000000005	1.0	0.6125	0.0	45.0	1.7320509999999998	7.81025	1.0	0.9705882	0.025252450000000003	18.0	0.216796	2.318148	0.0	0.7729045	0.0	16.476654882181624	0.2801933986582094	2.0933886052526267	0.1430311698323995	0.38045452585274375	0.022448155485754004	0.009818214275088513	1.0	Bespesor84 REF 01-15SNAP-054607-0002.txt
760	34.18930041152263	1.2966360507544572	6.779252462277098	1.0302815884773664	0.44454556392318345	0.008704689574759944	4.0	1.006618	2.856019	1.0	0.07694125	0.0	32.0	1.160592	6.908129	1.0	0.1904762	0.0	60.0	1.7320509999999998	9.188038	1.0	0.9574275	0.032257999999999995	25.0	0.24031100000000016	2.243227000000001	0.0	0.7494803000000001	0.0	21.754140502511966	0.41831477361936226	2.6322844707561703	0.1635930746899228	0.37104926929975157	0.029128915013950436	0.021689327898604623	1.0	Bespesor84 REF 01-15SNAP-052539-0025.txt
761	32.54266211604096	1.2792777337883956	6.446907894197953	1.0245318156996588	0.5292712027303755	0.01333878976109215	2.0	1.010872	2.0	1.0	0.0	0.0	32.0	1.153527	6.737798	1.0	0.6363635999999999	0.0	57.0	1.5140924999999998	8.4610375	1.0	0.95789005	0.0588235	24.0	0.1836869999999997	2.215631	0.0	0.7522281	0.0	20.749992123321796	0.4759403839478792	2.469987046782573	0.18696069475037472	0.37571993501151213	0.033371506063968714	0.008717384189699801	1.0	Bespesor82 REF 01-15SNAP-044240-0059.txt
762	27.979434447300772	1.265766452442158	6.014442475578409	1.0113713059125964	0.5763402894601547	0.01189748766066838	2.0	1.0	2.0	1.0	0.0	0.0	27.0	1.161999	6.35764	1.0	0.75	0.0	49.5	1.6329930000000001	8.062258	1.0	0.96	0.061553	25.0	0.18596599999999985	2.366435	0.0	0.7444543000000001	0.0	17.311291430485586	0.3399770396658873	2.040686001915118	0.11370466778164005	0.3677320269784075	0.031379525478214064	0.01157359197881646	1.0	Bespesor85 REF 01-15SNAP-064131-0051.txt
763	25.091836734693878	1.324608704081632	5.876229051020409	1.0162712984693878	0.47254017959183664	0.0028187568877551025	2.5	1.008386	2.062252	1.0	0.051785700000000004	0.0	24.0	1.207704	6.1666885	1.0	0.20689659999999999	0.0	47.0	1.7320509999999998	7.81025	1.0	0.9642857	0.0	18.0	0.2823469999999999	2.4222279999999996	0.0	0.7633928999999999	0.0	15.650576526313579	0.3557440359901488	2.0944531985509074	0.09284914795612713	0.38038477752853855	0.011505878849877818	0.011662848472226355	1.0	Bespesor84 REF 01-15SNAP-054551-0001.txt
764	34.910919540229884	1.2683358678160923	6.642342738505745	1.0208194798850574	0.5612825221264368	0.02127133735632183	3.5	1.0045965	2.437237	1.0	0.0	0.0	35.0	1.1482325	7.0710679999999995	1.0	0.7368420999999999	0.0	58.5	1.5051735000000002	8.65568	1.005724	0.9674775	0.0898989	27.0	0.16732800000000014	2.240607	0.0	0.7588904	0.0	21.170913582390966	0.6260334000256154	2.385918015660701	0.11942360302866097	0.37370193222129733	0.044939931423203454	0.010353753235547885	1.0	Bespesor82 REF 01-15SNAP-044558-0066.txt
765	26.341772151898734	1.2774624177215186	5.923332677215188	1.0124986392405064	0.5443350556962023	0.005419149683544304	4.0	1.0092	2.437237	1.0	0.06522505	0.0	26.0	1.162575	6.151353	1.0	0.6666667	0.0	46.5	1.7320509999999998	7.870222	1.0	0.9622507	0.0	22.0	0.18650199999999972	2.5153100000000004	0.0	0.7550777	0.0	18.108943224483834	0.34982291791159115	2.154398290397278	0.08231699347080404	0.37074401841569704	0.019524133798735334	0.009401683972509	1.0	Bespesor84 REF 01-15SNAP-054008-0053.txt
766	27.151315789473685	1.2761917434210526	5.977732960526317	1.0162618190789474	0.4696054463815788	0.007142132894736843	2.0	1.0040215	2.0	1.0	0.0	0.0	28.0	1.1629455	6.351779	1.0	0.20227275	0.0	45.0	1.603427	7.8156145	1.0	0.9710084	0.0307765	21.0	0.19149899999999986	2.4715430000000014	0.0	0.7804598	0.0	17.504420444870583	0.3931772415151222	2.09916253955723	0.2084694128950476	0.38677746970999044	0.023230133373657834	0.009044657998869417	1.0	Bespesor84 REF 01-15SNAP-054047-0056.txt
767	29.71783295711061	1.2955227765237018	6.127557345372462	1.0172160406320543	0.6787612769751692	0.024151483069977425	1.0	1.0	1.0	1.0	0.0	0.0	28.0	1.153238	6.4070160000000005	1.0	0.84375	0.0	57.0	1.6405789999999998	8.485281	1.0168005	0.9625873500000001	0.09175074999999999	28.0	0.19940899999999995	2.65658	0.0	0.4210526	0.030302999999999997	19.595326360346366	0.5760390057187303	2.288210818368868	0.07938559787798588	0.3325305826182224	0.046687985882093004	0.01318020886019458	1.0	Bespesor85 REF 01-15SNAP-062558-0020.txt
768	38.519067796610166	1.219609540254236	6.7235024322033965	1.0193607627118646	0.5962043889830514	0.034749801483050846	1.0	1.0	1.0	1.0	0.0	0.0	37.5	1.138662	7.211102	1.0	0.8076923	0.0	75.5	1.3802375	10.02494	1.0539085	0.9565216999999999	0.14213560000000003	36.0	0.16776599999999986	2.604083	0.0	0.7441918999999999	0.0344827	25.7269655238079	0.45167148736599416	2.812278709704555	0.07240730620276614	0.3734371344795547	0.06591042531715001	0.01404302162982357	1.0	Bespesor85 REF 01-15SNAP-221051-0003.txt
769	26.97345132743363	1.2759662684365785	6.054724244837758	1.005866528023599	0.45612140619469	0.0035102047197640126	6.0	1.0148955	3.1894175000000002	1.0	0.07321425	0.0	27.0	1.173722	6.339171	1.0	0.1818182	0.0	46.5	1.529288	7.6386005	1.0	1.0	0.0	19.0	0.19743700000000008	2.0362160000000005	0.0	0.7715517	0.0	15.80380831049553	0.39956901111668885	1.6674357557946904	0.062025982711179845	0.3811651647722391	0.014147296583449952	0.0100859837553182	1.0	Bespesor84 REF 01-15SNAP-054034-0055.txt
770	33.42568542568542	1.2763713030303017	6.582776262626266	1.0223604242424245	0.6521305911976915	0.024477674314574305	3.5	1.0185285	2.437237	1.0	0.0954903	0.0	32.0	1.150113	6.7641279999999995	1.0	0.84375	0.0	61.0	1.6329930000000001	8.602325	1.0076	0.96116135	0.09756089999999999	25.0	0.17676599999999998	2.080679	0.0	0.7250000000000001	0.03125	20.7188080827198	0.45896770177518065	2.3403785053669437	0.11200409333812439	0.3452666378269929	0.04740784713160388	0.020618249977685875	1.0	Bespesor85 REF 01-15SNAP-062904-0026.txt
771	35.83877551020408	1.2503344183673468	6.703283067346951	1.019278779591837	0.5574479918367348	0.019986468571428564	3.0	1.0	2.2808705	1.0	0.0	0.0	35.0	1.147417	7.0868775	1.0	0.75735295	0.0	60.5	1.523401	8.944272	1.0	0.9619013000000001	0.090909	29.0	0.17806900000000003	2.2669169999999994	0.0	0.7559524	0.0	22.711961393445527	0.4192023827839158	2.4417376936544612	0.13244104131356307	0.37727148509941455	0.0436611491724291	0.014578560590282943	1.0	Bespesor82 REF 01-15SNAP-044008-0051.txt
772	23.926174496644297	1.2893059362416106	5.610181077181208	1.020988875838926	0.47266946845637564	0.005639244295302014	1.0	1.0	1.0	1.0	0.0	0.0	23.0	1.1621394999999999	6.0635625	1.0	0.20871145	0.0	42.5	1.6329930000000001	7.705691	1.0	0.9636243499999999	0.0	19.0	0.21127200000000013	2.3261960000000004	0.0	0.7880434999999999	0.0	18.144496072212004	0.41346588023154973	2.301032528376259	0.1671760067391744	0.38638638206903425	0.021390817042254883	0.008866145012049626	1.0	Bespesor84 REF 01-15SNAP-054621-0003.txt
773	29.226452905811623	1.2643309118236479	6.135406382765529	1.0148536573146292	0.5505888014028057	0.012393468136272543	1.0	1.0	1.0	1.0	0.0	0.0	28.0	1.157451	6.49219	1.0	0.7142857	0.0	55.0	1.6329930000000001	8.4712455	1.0	0.9629629999999999	0.05971475	26.0	0.19935800000000015	2.696352	0.0	0.7534894999999999	0.0	18.407403038357145	0.3364390322885659	2.2823216067171535	0.09235740315029517	0.37318982827151403	0.03212525654087387	0.01484633007051263	1.0	Bespesor85 REF 01-15SNAP-062956-0028.txt
774	25.607260726072607	1.3047364851485155	5.857984844884488	1.011278587458746	0.5070753778877887	0.005395809570957096	2.0	1.0075020000000001	2.0	1.0	0.0	0.0	25.0	1.185706	6.234723000000001	1.0	0.5714286	0.0	48.0	1.710958	7.81025	1.0	0.9550505	0.0	21.0	0.203017	2.357311	0.0	0.762069	0.0	16.404163524703815	0.4041559988405438	2.070577160064057	0.07923335639323927	0.3829961300883698	0.01948340288416626	0.009014905834399452	1.0	Bespesor84 REF 01-15SNAP-054707-0005.txt
775	21.83703703703704	1.3121868	5.4674395222222225	1.0279582629629629	0.5313631503703705	0.003188367407407407	2.0	1.0	2.0	1.0	0.0	0.0	19.0	1.173441	5.419716	1.0	0.6666667	0.0	41.0	1.7320509999999998	7.651597499999999	1.0	0.96547615	0.0	19.0	0.26149200000000006	2.416804	0.0	0.7518796999999999	0.0	15.836529458657433	0.5187699179086194	2.3727220659688637	0.22528974244909405	0.37658430117326186	0.014420671329992944	0.0080330844068906	1.0	Bespesor84 REF 01-15SNAP-053956-0052.txt
776	27.676829268292682	1.2652914939024387	6.018811300813014	1.0109338170731708	0.608248747764227	0.009746656504065043	2.0	1.0	2.0	1.0	0.0	0.0	26.5	1.158615	6.339171	1.0	0.82480815	0.0	49.0	1.6745430000000001	8.036714	1.0	0.96720425	0.0357142	22.0	0.21321999999999997	2.488841	0.0	0.7486388	0.0	18.765108593226046	0.3121246141239918	2.283819070806747	0.07763177309109537	0.37073760465568395	0.027109960946786953	0.014638064919222874	1.0	Bespesor85 REF 01-15SNAP-064140-0052.txt
777	33.59615384615385	1.2870968920118342	6.493298423076923	1.024595341715976	0.6506524109467468	0.025029442455621307	1.0	1.0	1.0	1.0	0.0	0.0	33.0	1.1476870000000001	6.86388	1.0	0.8448276	0.0	61.0	1.7320509999999998	8.972135999999999	1.0266435	0.9629629999999999	0.09646395	28.0	0.18661399999999984	2.5071259999999995	0.0	0.7241266	0.032257999999999995	23.33511809883099	0.45283933205118526	2.7026083970682593	0.09929402991303103	0.35485704573592103	0.0464924178476958	0.020112463181696467	1.0	Bespesor85 REF 01-15SNAP-062813-0024.txt
778	25.926070038910506	1.284557564202334	5.821360357976651	1.010494486381323	0.5288702280155643	0.006584548249027236	1.0	1.0	1.0	1.0	0.0	0.0	25.0	1.190668	6.234704	1.0	0.6666667	0.0	48.5	1.6423169999999998	7.905671000000001	1.0	0.95993585	0.031754	22.0	0.20832699999999993	2.4975439999999995	0.0	0.75	0.0	16.78376964409103	0.3986733959390429	2.2339574074192856	0.07215252189352887	0.3794269544778335	0.0211642085787646	0.007646306268781054	1.0	Bespesor84 REF 01-15SNAP-053334-0037.txt
779	35.39565217391304	1.2733786413043477	6.670376156521743	1.0239230717391303	0.657159563695652	0.030732806956521745	1.0	1.0	1.0	1.0	0.0	0.0	36.0	1.1544875	7.0710679999999995	1.0	0.8544974000000001	0.0	63.0	1.5598735000000001	9.137465	1.030344	0.96039215	0.1111111	31.0	0.18969999999999998	2.5714430000000004	0.0	0.7077922000000001	0.05128200000000001	23.364595629338325	0.5201326367395601	2.880883257660288	0.1629146292078124	0.3485154996144458	0.05370570730521574	0.013685995656183987	1.0	Bespesor82 REF 01-15SNAP-044345-0062.txt
780	40.99817518248175	1.2517058010948905	7.13305949635037	1.0195188905109487	0.5506130083941604	0.027034718248175185	1.5	1.0	1.5	1.0	0.0	0.0	41.0	1.1453215	7.2801100000000005	1.0	0.7727273	0.0	71.0	1.5580335	9.6678455	1.015009	0.95959185	0.11583185000000001	30.0	0.18959900000000007	1.979495	0.0	0.7662141	0.030302999999999997	26.131300908699323	0.40215627729415554	3.097116348939509	0.13713619953576106	0.38704073114330684	0.05231204154758827	0.016304186129540925	1.0	Bespesor84 REF 01-15SNAP-050057-0011.txt
781	28.283653846153847	1.244625125	5.926216555288464	1.0108651538461537	0.6267153677884618	0.016609427884615377	1.0	1.0	1.0	1.0	0.0	0.0	28.0	1.145644	6.356178999999999	1.0	0.8153409	0.0	56.0	1.6186315	8.262885999999998	1.005477	0.95	0.07408535	26.0	0.21748999999999996	2.7215169999999986	0.0	0.7166667	0.0	19.1842363702845	0.31299289393502366	2.3208532499524335	0.06129361018162078	0.3533459082722346	0.040175046377483994	0.012376900419505519	1.0	Bespesor85 REF 01-15SNAP-064051-0048.txt
782	28.597156398104264	1.2915683720379152	6.172344741706164	1.015179758293839	0.5305379092417065	0.00960513767772512	5.0	1.020115	3.117104	1.0	0.0870157	0.0	28.0	1.1812095	6.446688	1.0	0.6	0.0	52.0	1.7320509999999998	8.060202499999999	1.0	0.9622507	0.033908	24.0	0.22713400000000017	2.352271000000001	0.0	0.7679754999999999	0.0	16.999129932270435	0.3316312673866922	2.051987773954862	0.09332788740155461	0.37637486875043574	0.02980926937625668	0.01255541340632531	1.0	Bespesor82 REF 01-15SNAP-014128-0014.txt
[truncated: 21,566 more rows]
